# Supplementary material for: IGF-1 rs6218 polymorphisms modulate the susceptibility to age-related cataract
Source: PeerJ. 2024 Apr 9;12:e17220. doi: 10.7717/peerj.17220 (PMC11011587; doi:10.7717/peerj.17220)
Supplement: Supplemental Information 1 — Includes age (hidden), gender (1 is male, 2 is female), control or various types of ARC, as well as genotype of each candidate IGF1 gene locus. [file peerj-12-17220-s001.xlsx]

## Sheet: Sheet1
age	gender	type	RS6218	RS5742714	RS2788377	RS35767	RS5742612	RS12579108	R12579077
78	2	control	TT	CC	AT	TC	CT	AA	CG
80	2	control	CC	CG	AT	TC	CT	CC	CG
76	1	control	CT	CG	AA	TC	CC	CC	CG
85	1	control	TT	CC	AT	TC	CT	AC	CG
68	2	control	CT	CC	AT	TC	CC	CC	CG
68	1	control	TT	CG	AA	TT	CC	CC	CC
73	2	control	CT	CC	AA	TT	CC	CC	CC
67	2	control	TT	CG	AA	TT	CT	CC	CC
76	1	control	CT	CC	AT	CC	CT	AC	CG
76	1	control	CT	CC	AA	TT	CC	CC	CG
68	1	control	TT	CG	AA	TT	CC	CC	CC
70	1	control	CC	CG	AA	TT	CT	CC	CC
75	2	control	TT	CC	AT	TC	CT	AC	CG
82	2	control	TT	CC	AT	TC	CC	CC	CG
73	2	control	TT	CG	AA	TT	CC	CC	CC
65	2	control	TT	GG	AA	TT	CC	CC	CC
72	2	control	CC	CC	TT	CC	TT	AA	GG
65	1	control	CC	CG	AT	TC	CT	AC	CG
65	1	control	TT	CC	AA	TT	CC	CC	CC
72	2	control	TT	CC	AA	TT	CC	AC	CC
67	2	control	TT	CC	AA	TT	CC	CC	CC
77	2	control	TT	CC	AA	TT	CC	CC	CC
75	2	control	TT	CC	AA	TT	CC	AC	CC
65	2	control	TT	GG	AA	TT	CC	CC	CC
70	2	control	CT	CG	AA	TT	CC	CC	CC
70	2	control	TT	CC	AA	CC	CC	CC	CG
69	1	control	CC	CC	AA	TT	CT	AC	GG
69	2	control	TT	CG	AT	TT	CT	AC	CC
69	1	control	TT	CG	AT	CC	CC	CC	GG
70	2	control	TT	CG	AA	TT	CC	CC	CC
71	2	control	CC	CC	AA	TC	CC	CC	CC
74	1	control	TT	CG	AA	TC	CC	CC	CC
78	2	control	TT	CG	AA	TC	CC	AC	CG
65	2	control	TT	CC	AA	TC	CC	CC	CC
69	1	control	TT	CG	AA	TT	CC	CC	CC
73	1	control	CC	CG	TT	CC	TT	AA	GG
70	2	control	TT	CC	AA	CC	CC	AA	CC
76	2	control	TT	CG	AA	TT	CC	CC	CC
68	2	control	CC	CC	TT	TT	TT	AA	CC
67	2	control	TT	CC	AA	TT	CC	CC	CC
67	1	control	TT	CC	AA	TT	CT	AC	CC
66	1	control	CT	CC	AA	TC	CC	CC	CC
71	1	control	CC	CC	AT	TC	CT	AC	CG
74	1	control	TT	GG	AT	TC	CC	CC	CC
71	1	control	CC	CC	AA	TT	CC	CC	CC
74	2	control	CC	CC	AT	TC	CT	AC	CG
71	2	control	TT	CC	AA	TT	CC	CC	CC
72	1	control	CT	CC	AA	TT	CC	CC	CC
66	1	control	CT	CG	TT	CC	TT	AA	GG
74	1	control	CT	CG	AA	TT	CC	CC	CC
66	1	control	CC	CC	TT	CC	TT	AA	GG
78	1	control	CC	CC	AT	TC	CT	AC	CG
74	2	control	CC	CC	AA	TC	CC	CC	CG
67	2	control	TT	CC	AA	TT	CC	CC	CC
71	1	control	CC	CC	AA	TT	CC	CC	CC
75	1	control	CC	CC	AT	TC	CT	AC	CG
67	2	control	TT	CG	AA	TT	CC	CC	CC
79	2	control	CC	CG	AA	TC	CC	CC	CC
79	1	control	CT	CC	TT	CC	TT	AA	GG
82	2	control	CC	CG	AT	TC	CT	AC	CG
73	2	control	CC	CC	AT	TC	CT	AC	CG
70	2	control	TT	CG	AA	TT	CC	CC	CC
70	2	control	CC	CC	AA	TT	CC	CC	CC
80	1	control	CC	CC	AT	TC	CT	AC	CG
74	2	control	TT	CC	AT	TC	CT	AC	CG
67	1	control	TT	CC	AT	TC	CT	AC	CG
84	2	control	TT	CC	AT	TC	CT	AC	CG
78	2	control	TT	CG	AA	TT	CC	CC	CC
74	1	control	TT	CC	AA	TC	CC	CC	CC
77	2	control	TT	CC	AA	TT	CC	CC	CC
77	1	control	TT	CC	AA	TC	CC	CC	CG
70	2	control	CC	CC	AT	TT	TT	AA	CG
66	1	control	CC	CC	AT	CC	CT	AC	CG
67	2	control	CC	CC	AT	TC	CT	AC	CG
66	2	control	CC	CG	AT	TC	CT	AC	CG
71	1	control	TT	CG	AA	CC	CC	CC	CC
65	2	control	TT	CC	AA	TT	CC	CC	CC
65	2	control	TT	CG	AA	TT	CC	CC	CC
77	2	control	TT	CC	AA	TT	CC	CC	CC
69	2	control	CC	CC	AA	TT	CT	AC	CG
67	2	control	TT	CG	AA	CC	CT	CC	CG
75	1	control	TT	CC	TT	TC	CT	CC	CC
71	2	control	TT	CC	AA	TC	CC	CC	CC
68	2	control	TT	CG	AA	TT	CC	CC	CC
73	1	control	CC	CC	AA	TC	CT	AC	CG
66	1	control	CT	CG	AA	TT	CC	CC	CC
71	2	control	CC	CC	AT	TC	CT	AC	CG
67	2	control	CC	CG	AT	TC	CT	AC	CG
68	2	control	TT	CG	AA	TT	CC	CC	CC
68	2	control	CC	CG	AA	TT	CC	CC	CC
74	2	control	CC	CC	AT	TC	CT	AC	CG
70	2	control	CT	CC	AT	TC	CC	AC	CG
71	2	control	CC	CC	AA	TT	CC	CC	CG
66	1	control	TT	GG	AA	TT	CC	CC	CC
73	2	control	TT	CG	TT	CC	CC	AA	CC
64	2	control	TT	CG	AA	TT	CC	CC	CC
64	2	control	TT	CG	AA	TT	CC	CC	CC
73	2	control	CC	CC	AA	TT	CT	AC	CG
70	2	control	TT	CC	AA	CC	CC	CC	CC
77	1	control	TT	CG	AA	TC	CC	CC	CC
72	1	control	TT	CC	AT	TC	CT	AC	CG
66	1	control	CC	CC	AT	TC	CT	AC	CG
64	2	control	CT	CG	AA	TC	CC	CC	CC
71	2	control	TT	CC	AA	TC	CT	AC	CG
66	1	control	TT	CG	AA	TT	CC	CC	CC
65	2	control	CC	CC	AT	TC	CT	AC	CG
73	2	control	TT	CC	AA	TT	CC	CC	CC
71	2	control	CC	CC	AA	TT	CT	AC	CC
71	1	control	TT	CC	AA	TT	CC	CC	CC
66	1	control	CC	CC	AA	TT	CT	AC	CC
65	1	control	TT	CC	AT	CC	CT	AC	CG
74	1	control	TT	CC	AA	TC	CC	CC	CC
66	2	control	TT	CG	AT	TT	CC	AC	CC
72	1	control	CC	CG	AA	TT	CT	AC	CG
71	2	control	CC	CC	AA	TT	CT	AC	CG
65	1	control	CC	CC	AT	TC	CT	AC	CG
72	2	control	CC	CC	AT	TC	TT	AA	CC
71	2	control	CT	CG	AA	TT	CC	CC	CC
66	1	control	CT	CC	AA	TT	CC	CC	CC
76	2	control	CC	CG	AT	TC	CT	AC	CG
66	2	control	CC	CG	AA	TC	CT	AC	CG
72	1	control	CC	CG	AA	TC	CT	AC	CG
75	1	control	CT	CG	TT	TT	CC	AC	CG
70	2	control	TT	CG	AA	TT	CC	CC	CC
74	2	control	CT	CG	AA	TT	CC	CC	CC
83	2	control	TT	CG	AA	CC	CC	CC	CC
71	2	control	TT	CG	AA	TT	CT	AC	CG
67	2	control	TT	CG	TT	CC	CT	AA	CG
66	2	control	TT	CG	AT	CC	CT	AC	CG
64	2	control	TT	CG	AT	TT	CC	CC	CC
69	1	control	TT	CC	AA	TT	CC	CC	CC
65	1	control	TT	CC	AA	TT	CC	CC	CC
74	2	control	TT	CC	AA	TT	CT	AC	CG
70	2	control	CC	CC	AA	TT	CT	AA	CG
72	2	control	TT	CG	TT	CC	CT	AC	CG
74	1	control	CC	CC	AA	TT	CT	AC	CG
72	2	control	TT	CC	AA	CC	CT	AC	CG
66	1	control	CC	CG	AA	TT	CC	CC	CC
65	1	control	TT	CC	AT	TT	CC	CC	CC
65	2	control	TT	CG	AA	TT	CC	CC	CC
68	1	control	TT	CG	AA	TT	CC	CC	CC
70	2	control	CC	CC	TT	CC	TT	AA	CC
66	1	control	TT	CC	AA	TT	CC	CC	CC
83	1	control	TT	CC	AA	CC	CC	CC	CG
66	1	control	TT	CG	TT	TT	CC	AA	CG
83	2	control	CT	CC	AA	TC	CT	AA	CC
67	1	control	TT	CG	AA	TC	CC	CC	CC
64	1	control	TT	CG	TT	TT	CC	CC	CC
70	2	control	TT	CG	AT	TC	CT	AC	CG
77	2	control	TT	CC	TT	CC	TT	AA	CC
73	2	control	CC	CG	AT	CC	TT	AA	CC
65	2	control	CC	CC	AT	CC	CT	AC	CG
65	1	control	TT	CC	AA	TT	CC	CC	CC
75	1	control	TT	CC	AA	TT	CC	CC	CC
66	2	control	CC	CC	AA	TT	CT	AA	CC
65	1	control	CC	CC	AT	TC	CT	AC	CG
62	2	control	TT	CG	AA	TT	CC	CC	CC
71	1	control	CC	CG	TT	CC	TT	AA	CC
77	1	control	CC	CC	TT	CC	TT	AA	CC
75	2	control	TT	CG	TT	CC	CT	AC	CC
64	2	control	CC	CG	AT	TC	CT	AC	CG
68	2	control	TT	CC	TT	TC	CC	CC	CG
64	2	control	CC	CC	AA	TT	CC	CC	CC
64	2	control	CT	CC	AA	TT	CT	AC	CC
76	1	control	TT	CC	AT	TC	CT	AC	CG
67	1	control	TT	CG	AA	TT	CC	AC	CC
71	2	control	TT	CC	AA	TT	CC	AC	CC
65	2	control	TT	CG	AA	TT	CC	CC	CC
65	2	control	CC	CC	AA	TT	CC	CC	CC
84	1	control	TT	CC	AA	TT	CC	CC	CC
64	2	control	CC	CC	AT	TC	CT	AC	CG
79	1	control	CC	CC	AT	TC	CT	AC	CG
62	2	control	TT	CG	AA	TT	CC	CC	CC
70	1	control	CC	CC	AT	TC	CT	AC	CG
73	1	control	TT	CG	AA	TC	CC	CC	CG
66	2	control	TT	CG	AA	TC	CC	CC	CC
62	2	control	TT	CG	AA	TC	CC	CC	CG
70	1	control	TT	CG	AA	TT	CC	CC	CC
83	2	control	TT	CC	AA	TT	CC	CC	CC
64	2	control	CT	CG	AA	TT	CC	AC	CG
68	2	control	TT	CG	AA	TT	CC	CC	CC
68	1	control	CC	CG	AA	TT	CT	AC	CC
72	1	control	CC	CG	AA	TT	CC	CC	CC
71	2	control	CC	CC	AT	TC	CT	AC	CG
64	1	control	CC	CG	AT	TC	CT	AC	CG
62	2	control	TT	CG	AA	TT	CC	CC	CC
78	1	control	CC	CC	AT	TT	CT	AC	CG
64	1	control	CC	CC	AT	TC	CT	AC	CG
68	2	control	CC	CC	AA	CC	CC	AC	CC
70	1	control	CT	CC	AA	TT	CC	CC	CC
73	2	control	CC	CC	AA	TC	CT	AC	CG
82	2	control	CC	CC	AT	TC	CT	AC	CG
69	2	control	TT	CG	AA	TT	CC	CC	CC
66	1	control	TT	CC	AA	TT	CC	CC	CC
69	1	control	TT	CG	AA	TT	CC	CC	CC
73	1	control	TT	CC	AA	TT	CC	AC	CC
68	1	control	TT	CC	AA	TC	CC	CC	CC
70	2	control	CC	CG	AT	TC	CT	AC	CG
77	2	control	CT	CC	AT	TT	CT	AC	CG
70	1	control	TT	CC	AA	TC	CC	CC	CC
67	1	control	TT	CG	AT	TC	CT	AC	CG
84	2	control	TT	CC	AT	TC	CT	AC	CG
68	2	control	CC	CG	AA	TC	CT	AC	CG
77	1	control	TT	CC	AA	TT	CC	CC	CC
65	2	control	CC	CC	AT	TC	CT	AC	CG
68	1	control	CC	CC	AA	TC	CT	AC	CG
72	1	control	TT	CG	AA	TT	CC	CC	CC
70	1	control	TT	CC	AA	TT	CC	CC	CC
75	1	control	CC	CC	AT	TT	CT	CC	CG
77	2	control	CC	CG	TT	CC	TT	AA	GG
66	2	control	CC	CG	AA	TC	CT	AC	CG
75	2	control	CC	CG	AA	TT	CC	CC	CC
67	1	control	CC	CC	AA	TT	CC	CC	CC
65	1	control	CC	CC	TT	CC	TT	AA	GG
64	2	control	CC	CG	TT	CC	TT	AA	CG
64	2	control	CC	CC	AA	TC	CT	AC	CG
74	1	control	CC	CG	TT	TC	TT	AA	GG
66	1	control	CC	CC	AT	TC	CT	AA	CG
69	2	control	TT	CC	AA	TT	CC	CC	CC
70	2	control	CC	CG	AT	TC	CT	AC	CC
71	1	control	CC	CG	AA	TC	CT	AC	CG
68	2	control	TT	CG	AA	TC	CC	CC	CC
67	2	control	TT	CC	AT	TC	CT	AC	CG
75	2	control	CC	CC	AT	TC	CT	AC	CG
69	2	control	TT	CG	AA	TC	CC	AC	CG
70	1	control	TT	CC	AA	TT	CC	CC	CC
70	2	control	TT	CC	AT	TC	CT	AC	CG
69	2	control	TT	GG	AA	TT	CC	CC	CC
85	2	control	CC	CC	AT	TC	CT	AC	CG
70	1	control	CC	CC	AA	TT	CC	AC	CG
71	2	control	TT	CC	AA	TT	CC	CC	CC
71	1	control	TT	CC	AA	TT	CC	CC	CC
69	2	control	CC	GG	AA	TT	TT	CC	CC
74	2	control	TT	GG	TT	TT	CC	CC	CC
79	2	control	TT	CC	AA	TT	CC	CC	CC
69	1	control	TT	CC	AA	TT	CC	CC	CC
69	2	control	TT	CG	AA	TT	CC	CC	CC
70	1	control	TT	CC	AA	TT	CC	CC	CC
67	2	control	CC	CC	AA	CC	TT	AA	GG
64	2	control	CC	CG	AT	CC	CT	AC	GG
77	1	control	CT	CG	AA	TT	CC	CC	CC
73	1	control	CC	CG	AA	TT	CT	AC	CC
69	1	control	TT	CG	AA	TT	CC	CC	CC
71	2	control	CC	CC	AT	TT	CT	AC	CC
69	1	control	CT	CG	AA	TT	CC	CC	CC
64	2	control	TT	CG	AA	TC	CC	CC	CC
72	1	control	TT	CC	TT	CC	TT	AA	GG
76	1	control	CC	CC	TT	CC	TT	AA	GG
71	1	control	CT	CG	AA	CC	CT	AC	GG
72	2	control	CC	CG	AT	CC	CT	AC	CG
80	2	control	TT	CC	AA	TT	CC	CC	CC
80	1	control	TT	CC	AA	TT	CT	AC	CC
66	1	control	CC	CG	TT	CC	TT	AA	GG
80	2	control	CC	CG	AT	TC	CT	AC	CG
78	2	control	TT	CC	AA	TT	CC	CC	CC
67	1	control	CC	CC	AA	TT	CC	CC	CC
78	2	control	TT	CC	AA	TT	CC	CC	CC
78	2	control	CC	CC	AT	TC	CT	AC	CG
75	1	control	TT	CG	AA	TC	CC	CC	CC
78	1	control	TT	CC	AA	TC	CC	CC	CC
72	1	control	CC	CC	TT	CC	TT	AA	GG
66	2	control	CC	CG	AT	CC	CT	AC	CG
65	2	control	TT	CC	AA	TT	CC	CC	CC
78	2	control	CC	CC	AT	TC	CT	AC	CG
77	2	control	CC	CG	AT	TC	CT	AC	CG
76	2	control	TT	CG	AA	TT	CC	CC	CC
77	1	control	CC	CC	AA	TC	CT	AC	CG
78	1	control	TT	CG	AA	TT	CC	CC	CC
62	1	control	CC	CC	TT	CC	TT	AA	GG
70	1	control	TT	CC	TT	CC	TT	AA	GG
78	2	control	TT	CC	AA	TT	CC	CC	CC
79	1	control	TT	CG	AT	TC	CT	AC	CG
72	1	control	CC	GG	AT	TC	CT	AC	CG
63	2	control	TT	CG	AA	TC	CC	CC	CC
68	1	control	CC	CG	TT	CC	TT	AA	GG
67	1	control	CC	CC	TT	CC	TT	AA	GG
65	1	control	TT	CG	AT	CC	CT	AC	GG
68	2	control	CC	CC	AT	CC	CT	AC	GG
64	1	control	CC	CC	AT	TC	CT	AC	CG
78	1	control	TT	CC	AT	CC	CT	AC	CG
78	1	control	TT	CC	AA	TT	CC	CC	CC
76	1	control	CC	GG	AT	TC	CT	AC	CG
76	2	control	TT	CG	AA	TT	CC	CC	CC
64	2	control	TT	CC	AA	TT	CC	CC	CC
78	2	control	CC	CC	TT	CC	TT	AA	GG
78	1	control	TT	CG	AA	TT	CC	CC	CC
73	1	control	CC	CG	TT	CC	TT	AA	GG
80	1	control	CC	CG	AT	TC	CT	AC	CG
76	1	control	CC	CG	AT	TC	CT	AC	CG
76	1	control	CC	CG	TT	CC	TT	AA	GG
78	2	control	CC	CG	AT	TC	CT	AC	CG
78	1	control	TT	CC	AA	TC	CC	CC	CC
78	1	control	CC	CG	AT	CC	CT	AC	CG
78	1	control	TT	CG	AA	CC	CC	CC	CG
78	2	control	CC	CC	AT	TC	CT	AC	CG
72	1	control	CC	CG	AT	CC	CT	AC	CG
79	1	control	TT	CC	AA	TT	CC	CC	CC
76	1	control	CC	CC	TT	CC	TT	AA	GG
77	1	control	TT	CC	AT	TC	CT	AC	CG
64	2	control	CC	CG	AT	TC	CT	AC	CG
76	1	control	TT	CC	AA	TT	CC	CC	CC
77	2	control	TT	CC	AA	TT	CC	CC	CC
64	1	control	TT	CC	AA	TT	CC	CC	CC
76	1	control	CC	GG	TT	CC	TT	AA	GG
67	2	control	TT	CC	AA	CC	CC	AC	GG
72	1	control	CC	CC	AT	TC	CT	AC	CG
80	2	control	CC	CC	TT	CC	TT	AC	GG
68	1	control	TT	CC	AT	CC	CT	AC	CG
64	1	control	TT	CC	AA	TT	CC	CC	CC
63	2	control	TT	CC	AA	TT	CC	CC	CC
78	2	control	TT	CG	AA	TT	CC	CC	CC
64	1	control	TT	CC	AA	TC	CC	CC	CC
72	2	control	TT	CC	AT	TC	CT	AC	CG
62	1	control	TT	CC	AA	TC	CC	CC	CC
75	2	control	CC	CC	AT	TC	CT	AC	CG
78	2	control	TT	CC	AA	TT	CC	CC	CC
72	1	control	CC	CC	AT	TC	CT	AC	CG
74	2	control	TT	CG	AA	TT	CC	CC	CC
63	1	control	CC	CG	AT	TT	CT	AC	CG
64	1	control	CC	CC	AT	TT	CT	AC	CG
58	2	control	TT	CG	AT	TC	CT	AC	CG
67	1	control	TT	CC	AA	TT	CC	CC	CC
76	2	control	TT	CG	AT	TC	CC	AC	CG
58	2	control	TT	CC	AA	TT	CC	CC	CC
58	1	control	TT	CC	AA	TC	CC	CC	CC
78	2	control	TT	CC	AA	TT	CC	CC	CC
78	1	control	TT	CC	AA	TT	CC	CC	CC
76	2	control	TT	CC	AT	TC	CT	AC	CG
63	1	control	TT	CC	AT	TC	CT	AC	CG
58	1	control	TT	CG	AA	TC	CC	CC	CC
63	1	control	TT	CC	AA	TC	CC	CC	CC
64	2	control	TT	CC	AA	TT	CC	CC	CC
62	1	control	TT	CC	AA	TT	CC	CC	CC
75	2	control	CC	CC	AT	TC	CT	AC	CG
78	1	control	TT	CC	AA	TT	CC	CC	CC
76	2	control	TT	CC	AT	TT	CT	AC	CC
78	1	control	TT	CG	AA	TT	CC	CC	CC
79	2	control	TT	CG	AA	TT	CC	CC	CC
78	2	control	TT	CC	AA	TT	CC	CC	CC
76	1	control	TT	CG	AT	TC	CT	AC	CG
59	2	C	CC	CC	AA	TT	CC	CC	CC
61	2	PSC	CT	CC	AT	TC	CT	AC	CG
54	1	N	TT	CG	AA	TC	CC	CC	CC
53	2	M	CT	CC	AT	TC	CT	CC	CC
57	2	C	CC	GG	AA	TT	CC	CC	CC
56	2	N	CC	CC	AA	TT	TT	AA	CC
62	2	PSC	CT	CC	AA	TT	CC	CC	CC
57	2	C	CC	CC	AA	TT	CC	CC	CC
75	1	C	CC	CC	AA	TC	CT	AC	CC
57	1	N	CC	CC	AA	TC	CT	AC	CC
75	2	C	CT	CC	AT	TC	CT	AC	CG
64	2	C	CC	CC	AA	TC	CC	CC	CG
53	1	M	TT	CC	AA	TC	TT	AA	CG
63	1	C	TT	CG	AT	TC	CT	AC	CG
62	1	PSC	CC	CG	AA	TT	CC	CC	CG
78	1	C	CC	CC	AA	TC	CC	CC	CC
59	2	C	TT	CC	AT	TC	CT	AC	CG
67	1	C	TT	CC	AT	TC	CT	AC	CG
77	2	C	TT	CC	AA	TT	CC	CC	CC
58	1	N	CC	CG	AA	TT	CC	CC	CC
58	1	M	CC	CC	AA	CC	TT	AA	GG
83	2	C	TT	CC	AA	TC	CT	AC	GG
68	2	C	TT	CC	AA	TT	CC	CC	CC
62	2	C	CC	CC	AA	TT	CC	CC	CC
58	2	N	CC	CC	AA	CC	TT	AA	GG
71	2	C	CC	CC	AA	TC	CT	AC	CC
59	1	N	CC	CC	AT	TC	CT	AC	CG
59	2	N	CC	CC	AT	TC	CT	AC	CC
56	1	C	TT	CC	TT	CC	TT	AA	CG
66	1	C	CT	CG	AT	TC	CT	AC	CG
72	2	C	CT	CG	AA	TT	CC	CC	CG
59	2	N	TT	CG	AA	TT	CC	CC	CG
78	2	C	CT	CC	AA	TT	CC	CC	CC
59	2	N	CC	CC	AA	TT	CC	CC	CC
59	1	N	TT	CC	AT	TC	CT	AC	GG
59	1	N	TT	CG	AA	TC	CC	CC	CC
62	2	PSC	CC	CG	AA	TT	CC	CC	CC
77	1	C	CC	CG	AA	TT	CC	CC	CC
60	2	N	TT	CC	AT	TC	CT	AC	CG
72	1	C	TT	CG	AA	TT	CC	CC	CC
66	1	C	CC	CC	AA	TT	CC	CC	CC
74	2	C	TT	CG	AT	TC	CT	AC	CG
77	1	C	TT	CC	AA	TT	CC	CC	CC
60	2	N	TT	CC	AT	TC	CT	AC	CG
84	2	C	TT	CC	AA	CC	CC	CC	CC
74	2	C	TT	CC	AT	TC	CT	AC	CC
62	2	N	CC	CG	AA	TT	CC	CC	CC
62	2	N	CC	CC	AT	TC	CT	AC	CC
62	2	N	CC	CC	AT	TC	CT	AC	CC
63	2	C	TT	CC	AA	TT	CC	CC	CC
62	2	N	TT	CG	AA	TT	CC	CC	CC
65	1	C	CC	CC	AA	TT	CC	CC	GG
62	2	N	CC	CC	TT	CC	TT	AA	GG
63	1	N	TT	CC	AT	TC	CT	AC	GG
63	2	N	CT	CC	AA	TT	CC	CC	CC
58	2	M	TT	CC	AA	TT	CT	CC	CG
58	1	M	TT	CG	AT	TT	CT	AC	CG
69	1	C	CC	CG	AA	TC	CC	CC	CC
64	1	N	CC	CC	AT	TC	CT	AC	CC
59	2	M	TT	CC	AT	TC	CT	AC	CC
67	2	C	TT	CG	AT	TC	CT	AC	CG
64	2	N	TT	CC	AT	TC	CT	AC	CG
66	1	C	TT	CG	AA	TC	CC	CC	CC
66	2	C	CC	GG	AA	TT	CC	CC	CC
64	2	N	TT	CC	AA	TT	CT	AC	CC
64	1	N	CC	CC	AA	TT	CC	CC	CC
64	1	C	TT	CG	AT	TC	CT	AC	CG
58	2	C	CC	CC	AA	TC	CT	AC	CG
64	1	N	TT	CG	AT	TC	CT	AC	CG
64	2	N	CC	CC	AA	TT	CC	CC	CC
65	1	N	CC	GG	AA	TT	CC	CC	CC
50	1	C	TT	CC	AA	TT	CC	CC	CC
74	2	C	CC	CG	AA	TT	CC	CC	CC
70	1	C	CT	CC	TT	CC	TT	AA	CC
65	2	N	CC	CC	AT	TC	CT	AC	CC
70	2	C	CC	CC	TT	CC	TT	AA	GG
65	2	N	TT	CG	AA	TC	CC	CC	CC
72	2	C	CC	CG	TT	CC	TT	AA	CC
65	1	N	TT	CC	AA	TC	CC	AC	CC
62	2	C	CC	CC	AA	TC	CT	AC	CG
65	1	N	CC	CC	AT	TC	CT	AC	CG
66	1	N	TT	CG	AA	TT	CC	CC	CG
67	1	C	TT	CG	AA	TT	CC	CC	CC
63	1	PSC	TT	CC	AT	TC	CT	AC	CG
69	2	C	TT	CC	AA	TC	CC	CC	CG
66	1	N	CC	CG	AT	TC	CT	AC	CG
67	2	N	CC	CC	TT	CC	TT	AA	GG
67	2	N	TT	CC	AT	TC	CT	AC	CG
67	1	N	CC	CG	AT	TC	CT	AC	CG
67	2	N	TT	CC	AA	TT	CC	AC	CC
67	1	N	TT	CC	AA	TT	CC	CC	CC
63	2	PSC	CT	CG	AT	TT	CT	AC	CG
60	2	M	CC	CC	AA	TC	CC	CC	GG
69	2	C	CC	CC	TT	CC	TT	AA	CG
67	2	N	CC	CG	AT	CC	CT	AC	CC
61	1	M	CC	CC	AT	TC	CT	CC	CC
66	1	C	CT	CC	AA	TT	CC	CC	CC
63	1	C	CC	CC	AT	TC	CT	AC	CG
61	2	M	TT	CG	AT	TC	CT	AC	CC
71	2	C	TT	CG	AA	TT	CC	CC	CC
54	1	C	CT	CG	AA	TT	CC	CC	GG
67	2	N	TT	CC	AA	TT	CC	CC	CG
61	2	M	CC	CC	AA	TT	CC	CC	CC
65	2	C	TT	CC	AA	TT	CC	CC	CG
71	2	C	TT	CC	AT	TT	CT	AC	CG
63	1	C	CC	CC	AA	TC	CC	CC	CC
68	2	N	CC	CC	AT	TC	CT	AC	CG
54	2	C	TT	CG	AA	TT	CC	CC	CC
70	2	C	TT	CG	AA	TT	CC	CC	GG
68	2	N	TT	CG	AA	TT	CC	CC	GG
68	1	C	CC	CC	AT	TC	CT	AC	CC
68	1	N	TT	CC	AT	TC	CC	AC	CG
68	1	N	CC	CC	AT	TC	TT	AC	CG
68	1	N	TT	CC	AA	TT	CC	CC	CC
72	1	C	CC	CC	AT	TT	CT	AC	GG
62	1	C	TT	CC	AT	TC	CT	AC	CG
78	1	C	CC	CC	AT	TC	CT	AC	CG
65	1	C	TT	CC	AA	TT	CC	CC	CG
66	1	C	TT	CG	AA	TT	CC	CC	CG
84	2	C	TT	CC	AT	TC	CT	AC	CG
74	2	C	CC	GG	AA	TT	CC	CC	CC
72	1	C	CC	GG	AA	TC	CC	CC	CG
69	2	C	TT	CC	AT	TC	CT	CC	CC
59	2	C	CC	CC	AT	TC	CT	CC	CC
68	2	C	CT	CC	AA	TT	CC	CC	GG
79	2	C	CT	CC	AT	TC	CC	AC	CC
71	2	C	CT	CC	AA	TT	CC	CC	GG
72	2	C	CT	CG	AA	TT	CC	CC	CG
73	1	C	CC	CG	AT	TC	CT	AC	CG
73	1	C	CC	CG	AT	TC	CT	AC	CG
59	1	C	CT	CC	AA	TC	CC	CC	CG
63	2	C	CC	CG	AT	TC	CT	AC	CC
75	1	C	CT	CC	AT	TC	CC	AC	CG
75	2	C	CT	CC	AA	TT	CC	CC	CC
68	1	N	CT	CC	AA	TT	CC	CC	CG
62	2	M	TT	CC	AA	TC	CC	CC	CG
68	1	N	CT	CG	AA	CC	CC	CC	CC
68	1	N	CC	CG	AT	TT	CT	AC	GG
68	2	N	CC	CG	AT	TC	CT	AC	CG
68	2	N	TT	CG	AT	TC	CC	AC	CG
76	2	C	TT	CG	AA	TT	CC	CC	CC
68	2	N	TT	CC	AT	TC	CT	AC	CC
74	2	C	TT	CC	AT	TC	CT	AC	CC
69	1	N	TT	CC	AT	TC	CT	AC	CC
69	1	N	TT	CC	AA	TT	CC	CC	CG
69	1	N	CC	CC	TT	CC	TT	AA	CG
69	1	N	CT	CC	AA	TT	CC	CC	GG
73	2	C	TT	CG	AA	TT	CC	CC	CG
66	2	C	TT	CG	AT	TT	CT	AC	CC
69	2	N	TT	CG	AT	TT	CT	AC	CC
62	1	M	CC	CC	TT	CC	TT	AA	CC
63	2	M	TT	CG	AA	TT	CC	CC	CC
64	2	M	TT	CC	AA	TT	CC	CC	CC
69	1	N	TT	CC	AA	TC	CC	CC	CG
64	1	PSC	TT	GG	AA	TT	CC	CC	CC
69	2	N	TT	CC	AA	TC	CC	CC	CG
64	2	C	TT	CG	AA	CC	CC	AA	CC
77	2	C	TT	CC	AA	TT	CC	CC	CG
66	1	PSC	CC	CC	AT	CC	CT	AC	CC
69	1	N	CC	CC	AT	TC	CT	CC	CG
61	1	C	CC	CC	AT	TC	CT	CC	CG
64	1	C	CC	CC	AT	TC	CT	AC	CC
69	2	N	CC	CG	AT	TC	CT	AC	CC
67	1	PSC	CC	CG	AT	TC	CT	AC	CC
68	1	C	CC	GG	AT	TT	CT	AC	CC
69	1	N	TT	CC	AT	CC	CT	AC	CC
62	1	C	CC	CC	AT	TC	CT	AA	CC
67	2	PSC	CC	CC	AA	TT	CC	CC	CG
69	1	N	CT	CC	AT	TC	CT	AC	CG
67	2	PSC	TT	CC	AA	TC	CC	CC	CC
70	2	N	CC	CC	AA	TC	CC	CC	CC
68	2	PSC	CC	CC	AA	TT	CC	CC	CC
70	1	N	CC	CC	AT	CC	CT	AC	CC
69	2	PSC	CT	CC	AA	CC	CC	AC	CG
64	1	M	CC	CC	TT	CC	TT	AA	CC
64	2	M	CC	CC	AT	TC	CT	AC	CG
74	1	C	CC	CG	AT	TC	CT	AC	CC
71	2	C	TT	CC	AA	TT	CC	CC	CC
64	1	M	TT	CC	AA	TT	CC	CC	CC
65	1	M	CC	CC	AT	TC	CT	AC	CG
58	1	C	TT	CC	TT	CC	TT	AA	GG
70	1	N	TT	CG	AA	TC	CC	AA	CC
65	2	M	TT	CG	AT	TC	TT	AA	CC
66	2	M	CC	CC	AA	TT	CC	AA	CC
70	2	N	CC	CC	AA	TT	CT	AC	CC
66	2	M	CC	CC	TT	CC	TT	AA	GG
62	2	C	CC	CC	TT	CC	CT	AC	GG
66	2	M	TT	GG	AT	CC	CT	AC	GG
77	2	C	CC	CC	AT	CC	CT	AC	CC
70	1	N	TT	CC	AA	TT	CC	CC	CC
77	2	C	CT	CC	AA	TT	CC	CC	CC
63	1	C	CT	CG	AA	TT	CC	CC	CC
66	1	M	CC	CC	AT	TC	CT	AC	CG
70	1	N	TT	CC	AA	TT	CC	CC	CC
74	2	C	CT	CG	AA	TT	CC	CC	CC
70	2	N	TT	CC	AA	TT	CC	CC	CC
66	1	C	TT	CG	AA	TC	CC	CC	CC
70	1	N	TT	CG	AA	TC	CC	CC	CC
73	2	C	TT	CG	AA	CC	CC	CC	CC
62	2	C	TT	CC	AA	TT	CC	CC	CC
70	1	N	TT	CG	AA	TT	CC	CC	CC
70	2	N	TT	CC	AA	TT	CC	AC	GG
74	2	C	CT	CC	AA	TT	CC	CC	CC
53	2	C	TT	CC	AA	TT	CC	CC	CC
71	1	C	TT	CC	AA	TT	CC	CC	CG
70	1	PSC	TT	CC	AA	TC	CC	AC	CC
59	1	C	CC	CC	AT	TC	CT	AC	CG
70	2	N	CC	CC	AA	TC	CC	CC	CC
70	2	N	CC	CC	AT	TC	CT	AC	CG
70	1	N	CC	CG	AA	TT	CC	CC	CC
67	1	M	TT	CG	AT	TT	CT	AC	CG
70	1	N	CC	GG	AT	TC	CT	AC	CG
77	2	C	CT	CC	AA	TC	CC	CC	CG
73	1	C	TT	CC	AA	TC	CC	CC	CG
60	1	C	TT	CC	AA	TT	CC	CC	CC
67	2	M	TT	CC	AA	TT	CC	CC	CC
67	2	C	CC	CC	AT	TT	CT	CC	CC
67	2	M	CC	CC	TT	CC	TT	AA	GG
65	1	C	TT	CC	AA	TT	CC	CC	CG
74	2	C	TT	CC	AA	TT	CT	CC	CG
70	2	N	TT	CC	AA	TT	CC	CC	CC
59	1	C	TT	CG	AA	TT	CC	CC	CC
68	1	M	CC	CGG	AT	TC	CT	AC	CG
71	2	N	TT	CG	AA	TT	CC	CC	CC
71	2	N	CC	CC	AT	TC	CT	AC	CG
71	2	PSC	TT	CC	AA	TT	CC	CC	CC
75	1	C	CT	CC	AA	TT	CC	CC	CC
71	2	N	CC	CC	AT	TC	CT	AC	CG
65	2	C	TT	CC	AA	TT	CC	CC	CC
74	2	C	TT	CC	TT	TT	TT	AC	CG
73	1	PSC	CC	CC	AA	TT	CT	AC	CC
68	2	M	TT	CG	AA	TC	CC	CC	CC
68	2	M	CT	CC	AA	TT	CC	CC	CC
80	1	C	CC	CC	AT	TT	CT	AC	CC
68	2	M	CC	CC	AT	TC	CT	AC	CG
69	2	M	CC	CC	AT	TC	CT	AC	CG
71	2	C	CC	CC	AT	TC	CT	AC	CG
73	2	PSC	TT	CC	AT	TC	CT	AC	CG
68	1	C	TT	CC	AT	TC	CT	AC	CG
63	2	C	CC	CC	AT	TC	CT	AC	CG
71	1	N	CC	CC	AT	TC	CT	AC	CG
70	1	C	CC	CC	AA	TC	CT	AC	CC
71	1	N	TT	CC	AA	TC	CT	AC	CC
71	1	N	TT	CC	AT	CC	CT	CC	CC
69	2	M	CC	CC	AA	CC	CT	AC	CC
70	1	M	CC	CC	AT	CC	CT	AC	CG
70	2	M	CC	CC	AT	TC	CT	AC	CG
71	2	N	CC	CG	AT	TC	CT	AC	CG
71	2	N	CC	CC	AT	TC	CT	AC	CG
71	2	N	CT	CC	AA	TT	CC	CC	CC
71	2	N	CT	CG	AA	TC	CC	CC	CC
71	2	N	TT	CG	AA	TT	CC	CC	CC
71	1	N	TT	CC	AA	TT	CC	CC	CG
75	1	C	TT	CC	AA	TC	CC	CC	CC
75	1	C	CT	CC	AA	TC	CC	CC	GG
71	1	M	TT	CG	AA	TT	CC	CC	CC
71	2	M	CC	CC	AT	TC	CT	AC	CG
72	1	N	CC	CC	AT	TC	CT	AC	CG
65	1	C	TT	GG	AA	TT	CC	CC	CC
72	1	N	TT	CG	AA	TT	CC	CC	CC
65	1	C	CC	CC	TT	CC	TT	AA	GG
67	2	C	CT	CG	AA	TT	CC	CC	CC
73	1	C	CC	CC	AT	TC	CT	AC	CG
72	2	N	CC	CG	AT	TC	CT	AC	CG
54	2	C	CT	CC	AT	TC	CT	AC	CG
71	1	M	CC	CC	AA	TT	CC	CC	CC
72	2	N	TT	CG	AA	TT	CC	CC	CC
70	1	C	TT	CC	AA	TT	CC	CC	GG
67	2	C	CC	CC	AT	TT	CT	AC	CG
74	1	C	CC	CC	AT	TC	CT	AC	CG
72	2	N	TT	CC	AA	TT	CC	CC	CC
56	2	C	CC	CG	AT	TC	CT	AC	CG
72	2	N	TT	CC	AA	TT	CC	CC	CC
72	2	N	CC	GG	AT	TC	CT	AC	CG
72	1	N	TT	CC	AA	TT	CC	CC	CG
72	2	N	CC	CC	AT	TC	CT	AC	CG
68	2	C	CC	CC	TT	CC	TT	AA	GG
73	2	N	CC	CC	AT	TC	CT	AC	CG
74	1	C	CT	CC	AA	TC	CC	AC	CG
67	1	C	CC	CC	AT	TC	CT	AC	CG
72	2	C	TT	CC	AA	TT	CC	CC	CC
73	2	N	CC	CC	AT	TC	CT	AC	CG
76	1	C	CC	CG	AT	TC	CT	AC	CG
73	2	N	CC	CG	AA	TT	CC	CC	CC
73	1	N	CC	CC	AT	TC	CT	AC	GG
72	2	M	CT	CC	AA	TC	CC	AC	CG
58	1	C	CC	CC	AA	TC	CC	CC	CC
74	1	C	TT	CC	AA	TC	CC	CC	CC
63	2	C	TT	CG	AA	TT	CC	CC	CC
63	2	C	CC	CC	AA	TT	CT	AC	CG
73	1	N	TT	CC	AA	TT	CC	CC	CC
72	2	M	TT	CC	AA	TC	CC	CC	CC
56	2	C	CC	CC	TT	CC	TT	AA	GG
73	1	N	TT	CC	AA	TC	CC	CC	CC
73	2	N	CC	CC	AT	TC	CT	AC	CG
64	2	C	TT	CC	AA	TT	CC	CC	CC
74	1	C	CC	CC	AA	TT	CC	CC	CC
77	1	C	CC	CC	AA	CC	CC	AA	GG
73	2	N	CC	CG	TT	TC	TT	AC	CG
72	1	M	TT	CG	AT	TC	CT	CC	CC
73	2	N	CT	CG	AA	TT	CC	CC	CC
78	1	C	CC	CC	AA	TT	CC	CC	CC
73	1	N	TT	CC	AA	TT	CC	CC	CC
71	2	C	TT	CC	AA	TT	CC	CC	CG
85	2	C	TT	CG	AA	TT	CC	CC	CC
68	2	C	TT	CG	AA	TC	CC	CC	CC
74	2	N	TT	CG	AT	TC	CT	AC	CC
76	1	C	CC	CC	AT	TC	CT	AC	CC
74	1	N	TT	CG	AA	TT	CC	CC	CG
74	2	N	TT	CC	AA	TT	CC	CC	CC
74	1	N	TT	CG	AA	TT	CC	CC	CC
74	2	N	CC	CC	AT	TC	CT	AC	CG
73	1	PSC	CC	CC	AT	TC	CT	AC	CG
70	1	C	CC	CC	AT	TC	CT	AC	CG
75	1	C	TT	CC	AA	TT	CT	CC	CC
73	2	M	TT	CG	AA	TT	CC	CC	CC
62	2	C	CC	CC	AT	TC	CT	AC	CG
71	2	C	TT	CC	AT	TC	CT	AC	CG
74	2	N	CT	CC	AA	TT	CC	CC	CC
74	1	N	CC	CC	AT	TT	CT	AC	CG
81	1	C	CC	CG	AT	TC	CT	AC	CG
74	2	N	CT	CC	AA	TT	CC	CC	CG
57	1	C	CC	CC	AA	TT	CC	CC	CC
86	2	C	TT	CC	AA	TT	CC	CC	CC
69	1	C	CC	CC	AT	TC	CT	AC	CG
73	1	M	CC	CC	TT	CC	CT	AA	CG
68	2	C	CC	CG	AA	TT	CC	CC	CC
74	2	N	TT	CG	AA	TT	CC	CC	CC
74	2	N	TT	CC	AA	TT	CC	CC	CC
74	1	N	CC	CC	AT	TC	CT	AC	CG
74	1	N	TT	CG	AA	TC	CC	CC	CC
74	1	M	TT	CC	AA	TT	CC	CC	CC
75	2	N	CC	CG	AT	TC	CT	AC	CG
75	1	N	TT	GG	AT	TC	CT	AC	CG
80	1	C	TT	CC	AA	TT	CC	CC	CC
81	2	C	CC	CC	AA	TT	CT	AC	CC
75	2	N	TT	CG	AA	CC	CC	CC	CC
75	2	N	CC	CC	AA	TT	CC	CC	CC
75	2	N	CC	CG	AT	TT	CT	AC	CG
68	2	C	TT	CC	AA	TT	CT	AC	GG
75	2	N	CC	GG	AA	TC	CC	CC	CC
75	1	N	TT	CC	AA	TT	CC	CC	CC
75	2	N	TT	CC	AA	TT	CC	CC	CC
75	1	N	CC	CG	AT	TT	CT	AC	CG
75	1	N	TT	CC	AA	TT	CC	CC	CC
77	2	C	CC	CC	TT	CC	TT	AA	GG
78	1	C	CT	CC	AA	CC	CC	CC	GG
74	2	M	TT	CG	AA	TC	CC	CC	CC
75	1	PSC	CC	CG	AT	TC	CT	AC	CG
74	2	M	TT	CC	AA	TC	CC	CC	CC
75	1	N	CC	CC	AT	TC	CT	AC	CG
75	1	N	TT	CC	AA	TT	CC	CC	CC
74	1	M	TT	CG	AA	TT	CC	CC	CC
77	2	PSC	TT	CG	AT	TC	CT	AC	CG
74	1	M	CC	CC	AT	TC	CT	AC	CG
75	2	N	CC	CC	AA	TC	CT	AC	CG
82	2	C	CC	CG	TT	TC	TT	CC	CG
75	2	M	CC	CC	AT	TT	CT	AC	CC
76	1	N	CC	CC	AA	CC	CC	CC	CC
76	1	N	CC	CG	AA	TT	CC	CC	CC
75	1	M	CC	CC	AT	TT	CT	CC	CC
75	1	control	TT	GG	AA	TT	CC	CC	CC
67	2	control	CT	CC	AA	TT	CC	CC	CC
67	1	control	CC	CC	AA	TT	CC	CC	CC
69	1	control	TT	CC	AA	TC	CC	CC	CC
66	2	control	TT	CG	AA	TT	CC	CC	CC
68	1	control	CT	CC	AT	TC	CT	AC	CG
73	1	control	CT	CC	AA	TT	CC	CC	CC
67	2	control	TT	CG	AA	TT	CC	CC	CC
70	1	control	CT	GG	TT	CC	TT	AA	GG
65	2	control	TT	CC	AA	TT	CC	CC	CC
67	2	control	TT	GG	AA	TC	CC	CC	CC
69	1	control	TT	CC	AA	TT	CC	CC	CC
70	2	control	CT	CG	TT	CC	TT	AA	GG
65	2	control	TT	CG	AA	TT	CC	CC	CC
72	1	control	TT	CG	AA	TT	CC	CC	CC
65	2	control	TT	CG	AT	TC	CT	AC	CG
67	2	control	CT	CG	AT	CC	CT	AC	CG
66	2	control	TT	GG	AA	TT	CC	AC	CC
65	2	control	TT	CG	AA	TT	CC	CC	CC
65	2	control	TT	CG	AA	TC	CC	CC	CC
67	1	control	TT	GG	AA	TT	CC	CC	CC
70	2	control	TT	CG	AA	TT	CC	CC	CC
70	2	control	CT	CG	AT	TC	CT	AC	CG
69	1	control	TT	CG	AA	TT	CC	CC	CC
70	2	control	CC	CG	TT	CC	TT	AA	GG
73	2	control	CT	GG	AT	TC	CT	AC	CG
72	2	control	CT	CG	AT	TC	CT	AC	CG
68	2	control	CT	CC	AT	CC	CT	AC	CG
65	2	control	CT	CG	AT	TC	CT	AC	CG
66	1	control	CT	GG	AT	TC	CT	AC	CG
67	1	control	TT	GG	AA	TT	CC	CC	CC
71	2	control	TT	CC	AA	TC	CC	CC	CC
72	1	control	TT	CC	AA	TC	CC	CC	CC
71	2	control	TT	GG	AT	CC	CT	AC	CG
75	1	control	CT	CG	AT	TC	CT	AC	CG
66	1	control	TT	GG	AT	TC	CT	AC	CG
73	1	control	CT	CG	AT	TC	CT	AC	CG
72	2	control	CT	CG	AA	TT	CC	CC	CC
67	2	control	TT	CG	AA	TC	CC	CC	CC
67	2	control	CC	CC	TT	CC	TT	AA	GG
72	1	control	TT	CG	AT	TC	CT	AC	CG
67	2	control	TT	CC	AA	TT	CC	CC	CC
68	1	control	TT	CC	AA	TT	CC	CC	CC
67	1	control	TT	CG	AA	TT	CC	CC	CC
67	1	control	CC	CC	AT	TC	CT	AC	CG
76	1	control	TT	CC	AA	TC	CC	CC	CG
66	1	control	TT	CC	AA	TT	CC	CC	CC
66	2	control	CT	CC	TT	CC	TT	AA	GG
73	1	control	TT	GG	AA	TC	CC	CC	CC
72	2	control	TT	CC	AA	CC	CC	CC	CC
67	2	control	CT	GG	AT	TC	CT	AC	CG
66	2	control	CT	CG	AT	TC	CT	AC	CG
66	1	control	TT	CC	AT	TC	CT	AC	CG
69	2	control	TT	GG	AA	TT	CC	CC	CC
70	2	control	TT	CC	AA	TT	CC	CC	CC
73	2	control	TT	CC	AT	TC	CT	AC	CG
68	2	control	CT	CC	TT	CC	TT	AA	GG
77	1	control	TT	CC	AA	TT	CC	AA	CC
68	2	control	TT	CG	AT	TC	CT	AC	CG
65	2	control	TT	CG	AA	TT	CC	CC	CC
71	2	control	TT	CG	AA	TT	CC	CC	CC
65	2	control	CT	CC	AA	TT	CC	CC	CC
66	2	control	TT	GG	TT	CC	TT	AA	GG
66	2	control	CT	CC	AA	TC	CC	CC	CC
65	2	control	CT	CG	AT	TC	CT	AC	CC
67	2	control	CT	CG	AA	TT	CC	CC	CC
65	2	control	TT	GG	AA	TT	CC	CC	CC
67	1	control	CT	CG	AT	TC	CT	AC	CG
66	2	control	TT	CC	AA	TT	CC	CC	CG
67	2	control	TT	GG	AA	TT	CC	CC	CC
65	2	control	CT	CG	AT	TC	CT	AC	CG
65	2	control	CT	GG	TT	CC	TT	AA	GG
66	2	control	CC	GG	TT	CC	TT	AA	GG
73	2	control	TT	CG	AA	TC	CC	CC	CC
66	2	control	CT	CG	AT	TC	CT	AC	CG
72	1	control	CT	CC	AT	TC	CT	AC	CG
68	2	control	TT	CG	AA	TT	CC	CC	CC
69	1	control	CT	CG	AT	TC	CT	AC	CG
67	2	control	TT	CC	AA	TT	CC	CC	CC
68	2	control	CT	CG	AA	TT	CC	CC	CC
72	2	control	CT	GG	AT	TC	CT	AC	CG
66	2	control	CT	CG	AT	TC	CT	AC	CG
66	1	control	TT	CG	AT	TC	CT	AC	CC
65	2	control	CT	CG	AA	TT	CC	CC	CC
66	2	control	TT	CC	AA	TC	CC	CC	CC
74	1	control	CT	CC	AT	CC	CT	AC	CG
69	2	control	TT	CC	AT	TC	CT	AC	CC
69	2	control	CC	CC	AT	TC	CT	AC	CG
68	2	control	CT	CC	AT	TC	CT	AC	CG
65	1	control	CC	CG	TT	CC	CT	AA	GG
65	1	control	CT	CG	AT	TC	CT	AC	CG
67	2	control	TT	GG	AA	TT	CC	CC	CC
69	1	control	CC	GG	AT	TC	CT	AC	CG
68	1	control	CT	CG	AT	TC	CT	AC	CG
78	2	control	CT	CG	AA	TT	CC	CC	CC
68	1	control	TT	CG	AA	TT	CC	CC	CC
69	1	control	TT	CC	AA	TC	CC	CC	CC
69	2	control	TT	CC	AA	TT	CC	CC	CC
77	1	control	CT	CC	AT	TC	CT	AC	CG
71	2	control	TT	CG	AA	TT	CC	CC	CC
76	2	control	CT	CG	AA	TT	CC	CC	CC
65	2	control	CT	CG	AT	TC	CT	AC	CG
65	1	control	CT	CG	TT	CC	TT	AA	GG
74	2	control	TT	GG	AA	TT	CC	CC	CC
67	2	control	TT	CG	AA	TT	CC	CC	CC
69	1	control	CT	CC	AT	TC	CT	AC	CG
67	1	control	TT	CC	AT	TC	CT	AC	CG
65	2	control	TT	GG	AA	TT	CC	CC	CC
69	2	control	CT	CG	AT	TC	CT	AC	CG
69	2	control	CT	CC	AA	TT	CC	CC	CC
74	1	control	CT	CG	TT	CC	TT	AA	GG
69	2	control	TT	CG	AT	TC	CT	AC	CG
67	1	control	TT	CC	AA	TT	CC	CC	CC
70	1	control	TT	CG	AA	TC	CT	AC	CG
66	2	control	TT	GG	AT	TC	CT	AC	CG
66	2	control	TT	CG	AA	TC	CC	CC	CC
66	2	control	CT	CC	AA	TT	CC	CC	CC
71	1	control	TT	CC	AA	TT	CC	CC	CC
68	2	control	CT	CG	AT	TC	CT	AC	CG
68	1	control	TT	CG	AA	TC	CC	CC	CC
67	2	control	CC	CG	AA	TT	CC	CC	CC
77	1	control	TT	CC	AA	TT	CC	CC	CC
65	2	control	CC	CG	TT	CC	TT	AA	GG
70	1	control	TT	CG	AA	TT	CC	CC	CC
66	2	control	TT	CC	AT	TC	CT	AC	CG
68	2	control	TT	CG	AA	TT	CC	CC	CC
66	2	control	TT	CG	AT	CC	TT	AA	GG
70	2	control	CT	GG	AA	TT	CC	CC	CC
65	2	control	CT	CG	AT	TC	CT	AC	CG
75	2	control	TT	CC	AA	TT	CC	CC	CC
70	2	control	CT	CC	AA	TC	CC	AC	CC
65	2	control	TT	CG	AA	TT	CC	CC	CC
70	1	control	TT	GG	AT	TC	CT	AC	CG
68	1	control	TT	CG	AA	TT	CC	CC	CC
71	1	control	TT	GG	AA	TT	CC	CC	CC
76	1	control	CT	CG	AT	TC	CT	CC	CG
73	2	control	CT	CC	AT	TC	CT	AC	CG
65	1	control	CT	CG	AA	TT	CC	CC	CC
68	1	control	CT	CG	AT	TC	CT	AC	CG
67	2	control	CC	CG	AT	CC	TT	AA	GG
77	1	control	TT	GG	AA	TT	CC	CC	CC
65	2	control	TT	GG	AA	TT	CC	CC	CC
66	1	control	CT	CC	AT	TC	CT	AC	CG
73	2	control	TT	CG	AT	TC	CT	AC	CG
65	2	control	TT	CC	AT	TC	CT	AC	CG
70	2	control	CT	GG	AT	TC	CT	AC	CG
75	1	control	CT	CC	AT	TC	CT	AC	CG
66	2	control	TT	CG	AA	TC	CT	AC	CG
71	1	control	CT	CG	TT	CC	TT	AA	CG
66	1	control	TT	GG	AA	TT	CC	CC	CC
70	1	control	TT	CG	AA	TT	CC	CC	CC
69	1	control	TT	CC	AA	TC	CC	CC	CC
77	1	control	TT	GG	AA	TT	CC	CC	CC
76	2	control	CC	CG	AT	TC	CT	AC	CG
78	1	control	TT	CC	AA	TT	CC	CC	CC
67	2	control	TT	CC	AA	TT	CC	CC	CC
69	1	control	CC	GG	TT	CC	TT	AA	GG
66	1	control	CT	CC	AT	TC	CT	AC	CG
76	2	control	CT	CG	AT	TC	CT	AC	CG
78	1	control	TT	CG	AT	TC	CT	AC	CG
71	2	control	CT	CC	AT	TC	CT	AC	CG
70	1	control	CT	CG	AT	TC	CT	AA	CG
65	2	control	TT	GG	AA	TT	CC	CC	CC
70	1	control	TT	CG	AT	TC	CT	AC	CG
66	1	control	TT	GG	AT	CC	CT	AC	CG
70	1	control	TT	GG	AA	TT	CC	CC	CC
77	1	control	TT	CG	AA	TT	CC	CC	CC
65	1	control	CC	GG	AA	TT	CC	CC	CC
68	1	control	CT	CG	AT	TC	CT	AC	CG
66	1	control	TT	CG	AA	TT	CC	CC	CC
70	2	control	TT	GG	AT	TC	CT	AC	CG
65	2	control	TT	CG	AT	TC	CT	AC	CG
75	2	control	CT	CC	AT	TC	CT	AC	CG
72	1	control	TT	GG	AT	TC	CT	AC	CG
65	1	control	TT	CC	AA	TT	CC	CC	CC
65	2	control	TT	CG	AT	TC	CT	AC	CG
65	1	control	CT	CC	AT	CC	CT	AC	CG
74	1	control	TT	CG	AT	TT	CC	CC	CC
66	2	control	TT	CG	AT	CC	TT	AA	GG
65	2	control	TT	GG	AA	TT	CC	CC	CC
76	1	control	TT	CG	AA	TT	CC	CC	CC
72	1	control	CT	CC	AA	TC	CC	CC	CC
68	2	control	TT	CG	AA	TT	CC	CC	CC
70	1	control	TT	CG	AA	TT	CC	CC	CC
69	2	control	TT	CG	AA	TT	CC	CC	CC
67	2	control	TT	CG	AT	TC	CT	AC	CG
69	2	control	CC	GG	AA	TT	CC	CC	CC
65	2	control	CT	CC	AT	TT	CT	AC	CG
73	2	control	CT	CC	AT	TC	CT	AC	CG
76	2	control	TT	CC	AA	TT	CC	CC	CC
68	1	control	TT	CC	AA	TT	CC	CC	CC
69	1	control	TT	GG	AA	TT	CC	CC	CC
67	2	control	TT	CC	AT	TC	CT	AC	CG
65	1	control	CT	CC	AT	TC	CT	AC	CG
71	2	control	CC	GG	AT	CC	TT	AA	GG
73	2	control	CT	CG	AT	TC	CT	AC	CG
70	2	control	TT	CG	AT	TC	CT	AC	CG
68	2	control	CC	CG	TT	CC	TT	AA	GG
67	2	control	CT	GG	AT	TC	CT	AC	CG
68	1	control	TT	CC	AA	TC	CC	CC	CC
66	1	control	TT	GG	AA	TT	CC	CC	CC
71	1	control	TT	CG	AA	TT	CC	CC	CC
65	2	control	TT	CG	AA	TT	CC	CC	CC
68	1	control	TT	CG	AT	TC	CT	AC	CG
65	2	control	CT	CG	AT	TC	CT	AC	CG
69	1	control	CT	CC	AT	TC	CT	AC	CG
69	1	control	CC	CC	AA	TT	CC	CC	CC
69	2	control	CT	CG	AT	TC	CT	AC	CG
76	2	control	TT	CC	AT	TC	CT	AC	CG
67	2	control	TT	GG	AT	TC	CT	AC	CG
65	2	control	CT	CC	AT	TC	CT	AC	CG
65	1	control	CT	CG	AT	TC	CT	AC	CG
65	2	control	CT	CG	AT	TC	CT	AC	CG
69	1	control	CT	GG	AA	TT	CC	CC	CC
66	2	control	CT	CG	AA	TT	CC	CC	CC
68	2	control	CT	CG	AA	TT	CC	CC	CC
72	2	control	TT	GG	AA	TT	CC	CC	CC
69	1	control	TT	CG	AT	TC	CT	AC	CG
78	2	control	CT	CG	TT	CC	TT	AA	GG
66	1	control	TT	CC	AA	TT	CC	CC	GG
65	2	control	TT	CG	AA	TT	CC	CC	CC
66	2	control	TT	GG	AA	CC	CC	CC	CC
68	1	control	TT	CC	AA	TC	CC	CC	CC
70	2	control	TT	CG	AA	TT	CC	CC	CC
67	2	control	CT	CG	AT	TC	CT	AC	CG
72	1	control	TT	CG	AA	TC	CC	CC	CC
70	2	control	TT	CG	AT	TC	CT	AC	CG
67	2	control	CT	CG	AT	TC	CT	AC	CG
74	2	control	TT	CG	AA	TT	CC	CC	CC
65	2	control	TT	CC	AA	TT	CC	CC	CC
74	1	control	CT	GG	AT	TC	CT	AC	CG
66	1	control	CT	GG	AT	TC	CT	AC	CG
68	1	control	TT	CG	AA	TT	CC	CC	CC
76	1	control	TT	GG	AA	CC	CC	CC	CC
66	1	control	TT	GG	AA	TC	CC	CC	CC
67	1	control	CT	CC	AT	TC	CT	AC	CG
66	2	control	CT	CC	AT	TC	CT	AC	CG
68	2	control	TT	GG	AA	TT	CC	CC	CC
66	2	control	TT	CG	AA	TT	CC	CC	CC
70	2	control	CT	CG	AA	TT	CC	CC	CC
66	1	control	TT	GG	TT	CC	TT	AA	GG
70	1	control	CT	CC	AT	TC	CT	AC	CG
77	2	control	CT	GG	AA	TC	CT	AC	CG
68	2	control	TT	CG	AA	TT	CC	CC	CC
69	2	control	TT	CC	AA	TT	CC	CC	CG
67	2	control	CC	CC	AA	TT	CC	CC	CC
65	2	control	CT	GG	AT	TC	CT	AC	CG
74	2	control	TT	CG	AA	TC	CC	CC	CC
72	2	control	CT	CC	AT	CC	TT	AA	GG
66	2	control	CT	CG	AA	TT	CC	CC	CC
66	2	control	CT	CG	AT	TC	CT	AC	CG
66	2	control	CT	GG	AT	TC	CT	AC	CG
66	2	control	CT	GG	AA	TT	CC	CC	CC
66	2	control	CT	CG	AT	TC	CT	AC	CG
68	1	control	TT	CG	AA	TT	CC	CC	CC
70	2	control	CT	CG	AT	CC	CT	AC	CG
67	2	control	CT	GG	AT	TC	CT	AC	CG
77	1	control	CT	CG	AA	TT	CC	CC	CC
75	1	control	TT	CC	AT	TC	CT	AC	CG
77	2	control	TT	CG	AA	TC	CC	CC	CC
73	2	control	CC	CG	AT	TC	CT	AC	CG
73	2	control	TT	CC	AT	CC	CT	AC	CG
69	1	control	CT	CG	AT	TC	CT	AC	CG
69	2	control	TT	CC	AT	TC	CT	AC	CC
74	2	control	CC	GG	AA	TT	CC	CC	CC
75	1	m	CT	CG	AT	TC	CT	AC	CG
74	1	m	TT	GG	AA	TT	CC	CC	CC
66	1	control	CT	CC	AA	TT	CC	CC	CC
77	1	m	CT	GG	AA	TT	CC	CC	CC
61	2	m	TT	GG	TT	CC	TT	AA	GG
70	2	control	TT	CC	AT	TC	CT	AC	CG
66	2	control	CT	GG	AA	TC	CC	CC	CC
66	2	control	TT	GG	AA	TT	CC	CC	CC
67	2	m	TT	GG	AT	TC	CT	AC	CG
65	2	control	TT	CG	AA	TT	CC	CC	CC
74	1	m	TT	CG	AT	TC	CT	AC	CG
74	1	control	CT	CG	AT	CC	CT	AC	CG
71	2	control	TT	CC	AA	TT	CC	CC	CG
69	2	control	CC	CG	AT	TC	CT	AC	CG
74	2	control	CC	CG	AT	TC	CT	AC	CG
69	2	control	TT	CC	AA	TT	CC	CC	CC
73	1	control	TT	CG	AA	TT	CC	CC	CC
73	1	control	CT	CG	AT	TC	CT	AC	CG
69	1	control	TT	CG	AA	TT	CC	CC	CC
71	1	control	TT	CC	AA	TT	CC	CC	CC
65	2	control	CT	CG	AA	TT	CC	CC	CC
65	2	control	TT	CC	AA	TT	CC	CC	CC
76	1	control	TT	CC	AT	TC	CT	AC	CG
68	2	control	TT	GG	AT	TC	CT	AC	CG
66	1	control	CT	CG	AT	TC	CT	AC	CG
67	1	control	CT	CC	AA	TT	CC	CC	CC
80	2	control	TT	GG	AA	TT	CC	CC	CC
71	2	control	TT	CC	AA	TT	CC	CC	CC
65	1	control	CT	CG	AA	TT	CC	CC	CC
65	2	control	CT	CG	AA	TT	CC	CC	CC
66	2	control	TT	CG	AA	TT	CC	CC	CC
71	2	control	CT	CC	AA	TT	CC	AC	CC
70	2	control	TT	CG	AT	TC	CT	AC	CG
66	2	control	CT	CG	AT	TC	CT	AC	CG
71	1	control	CT	CG	TT	CC	TT	AA	GG
67	1	control	TT	CC	AA	TT	CC	CC	CC
68	2	control	TT	CC	AA	TT	CC	CC	CC
69	2	control	TT	CG	AT	TC	CC	AC	CG
73	2	control	CT	CG	AA	TT	CC	CC	CC
65	1	control	CT	CG	AT	TC	CT	AC	CG
66	1	control	CT	GG	AA	TT	CC	CC	CC
66	2	control	TT	CG	AA	TT	CC	CC	CC
70	2	control	CT	CG	AT	TC	CT	AC	CG
68	1	control	TT	CC	AA	TC	CT	AC	CG
67	2	control	CT	CG	AA	TT	CC	CC	CC
66	1	control	TT	CC	AA	TT	CT	AC	CC
71	2	control	TT	CC	AT	TC	CT	AC	CG
69	1	control	CT	CG	AA	TT	CC	CC	CC
66	2	control	CT	CC	AT	TC	CT	AC	CG
68	2	control	TT	CC	AT	TC	CT	AC	CG
77	2	control	TT	CC	TT	TC	CT	AC	CG
65	1	control	TT	GG	AA	TT	CC	CC	CC
68	1	control	TT	CC	AT	TC	CT	AC	CG
65	2	control	CT	GG	AT	CC	CT	AC	CG
67	2	control	CT	CG	TT	CC	TT	AA	GG
65	1	control	CT	CG	AA	TT	CC	CC	CC
67	2	control	CT	CG	AT	TC	CT	AC	CG
71	2	control	TT	GG	AA	TT	CC	CC	CC
76	1	control	TT	CG	AA	TT	CC	CC	CC
70	2	control	TT	CG	AT	TC	CT	AC	CG
66	1	control	TT	CG	AA	TC	CC	CC	CC
68	2	control	CT	CG	AT	TC	CT	AC	CG
65	2	control	TT	GG	AA	TT	CC	CC	CC
72	2	control	CT	CC	AT	TC	CT	AC	CG
67	1	control	CT	CC	AA	TC	CC	CC	CC
77	2	control	TT	CG	AA	TT	CC	CC	CC
71	2	control	TT	CC	AA	TT	CC	CC	CC
70	2	control	TT	CG	AA	TT	CC	CC	CC
70	1	control	TT	CC	TT	CC	TT	AC	GG
77	2	control	TT	CC	TT	TC	CT	AC	GG
67	1	control	CT	CC	AA	TT	CC	CC	CC
77	2	control	CC	CG	AA	TT	CC	CC	CC
70	2	control	TT	CG	AA	TT	CC	CC	CC
67	2	control	CT	CG	AA	TT	CC	CC	CC
69	2	control	TT	CG	AA	TT	CC	CC	CC
71	2	control	CT	CC	AA	TT	CC	CC	CC
65	2	control	TT	CG	AA	TT	CC	CC	CC
65	2	control	CT	CC	AA	TT	CC	CC	CC
67	2	control	TT	GG	AA	TT	CT	CC	GG
69	1	control	CT	CC	AA	TT	CC	CC	CC
77	2	control	TT	CC	AA	TT	CC	CC	CC
70	1	control	TT	CG	AT	TC	CT	AC	CG
67	2	control	CT	CC	AA	TC	CT	AC	GG
66	2	control	TT	CC	AA	TT	CC	CC	CC
73	1	control	TT	GG	AA	TC	CT	AC	CC
65	2	control	CT	CC	AT	TC	CT	AC	CG
73	2	c	TT	CG	AA	TT	CC	CC	CC
62	2	c	TT	CG	AA	TT	CC	CC	CC
74	2	c	CT	CC	AT	CC	CT	AC	CG
69	1	c	CT	GG	AA	TT	CC	CC	CC
67	2	c	TT	CG	AT	TC	CT	AC	CG
67	2	c	CT	CG	AT	TC	CT	AC	CG
74	2	c	TT	CC	AT	TC	CT	AC	GG
71	2	c	CT	CG	AT	TC	CT	AC	CG
75	1	n	TT	CG	AA	TT	CC	CC	CC
71	2	c	TT	CG	AA	TT	CC	CC	CC
62	2	c	CC	CC	AT	TC	CT	AC	CG
58	2	c	TT	CC	AA	TC	CC	CC	CC
67	2	c	TT	GG	AA	TC	CC	CC	CC
68	2	c	TT	CG	AA	TT	CC	CC	CC
57	2	c	CT	CC	AT	TC	CT	AC	CG
66	2	c	TT	GG	AA	TC	CC	CC	CC
80	1	c	TT	CG	AA	TT	CC	CC	CC
73	2	c	CT	CG	AT	CC	TT	AA	CG
71	2	c	CT	CG	AT	TC	CT	AC	CG
76	1	c	CC	CG	AA	TT	CC	CC	CC
69	2	c	TT	CG	AT	TC	CT	AC	CG
70	2	c	TT	CC	AA	TC	CC	CC	CC
65	2	c	CC	CG	TT	CC	TT	AA	GG
73	2	c	TT	CC	AA	TC	CC	CC	CC
72	2	c	TT	CG	AA	TT	CC	CC	CC
78	1	c	CT	CG	AT	TC	CT	AC	CG
67	2	c	CT	CC	AA	TT	CT	AC	CC
63	2	c	TT	CG	AA	TC	CC	CC	CC
63	2	c	TT	CC	AA	TT	CC	CC	CC
75	2	c	CT	CG	AA	TC	CC	CC	CC
73	2	c	CT	GG	AT	TC	CT	AC	CG
72	2	c	TT	CG	AA	TT	CC	CC	CC
71	2	c	TT	CG	AA	TT	CC	CC	CC
73	2	c	CT	CG	AT	TC	CT	AC	CG
75	2	c	TT	CG	AA	TT	CC	CC	CC
66	2	c	TT	CG	AA	TT	CC	CC	CC
69	2	c	CT	GG	AT	TC	CT	AC	CG
73	2	c	CC	CG	AT	TC	CT	AC	CC
59	2	c	CC	CC	AA	TT	CC	CC	CC
67	2	c	TT	CG	AA	TC	CC	CC	CC
67	2	c	TT	CG	AA	TC	CC	CC	CG
73	2	c	CC	CG	TT	CC	TT	AA	GG
74	2	c	TT	CG	AA	TT	CC	CC	CC
73	2	c	TT	GG	AA	TT	CC	CC	CC
74	2	c	CT	CG	AA	TT	CC	CC	CC
74	2	c	CT	CG	AT	TC	CC	AC	CG
79	1	c	TT	CC	AA	TT	CC	CC	CG
68	2	c	TT	CC	AA	TT	CC	CC	CC
73	2	c	TT	CG	AT	TC	CT	AC	CG
75	1	c	TT	CG	AA	TT	CC	CC	CC
74	2	c	TT	CG	AA	TT	CC	CC	CC
72	2	c	CT	CC	AA	TT	CC	CC	CC
75	2	c	TT	GG	AA	TT	CC	CC	CC
74	2	c	TT	CG	AA	TC	CT	AC	CG
72	2	c	TT	CG	AT	CC	CT	AA	CG
71	2	c	CC	CC	AT	TC	CT	AC	CG
68	2	c	CT	CC	AA	TT	CC	CC	CC
75	2	c	CT	CC	AT	CC	CT	AC	CG
75	1	c	CT	CG	AT	TC	CT	AC	CG
63	1	c	CT	CC	AT	TC	CT	AC	CG
74	2	c	CT	GG	AA	TT	CC	CC	CC
80	1	c	CT	GG	AA	TT	CC	CC	CC
74	1	c	TT	CG	AA	TT	CC	CC	CC
68	2	c	CT	CG	AT	TC	CT	AC	CG
75	2	c	CT	CC	AT	TC	CT	AC	CG
59	2	c	CT	CG	AT	TC	CT	AC	CG
69	1	c	TT	CG	AA	TT	CC	CC	CC
72	2	c	CT	CG	AT	TC	CT	AC	CG
75	2	c	CT	CG	AA	TT	CC	CC	CC
59	1	c	CT	CG	AT	TC	CT	AC	CG
64	2	c	TT	CG	AA	TT	CC	CC	CC
68	2	c	TT	CC	AA	TT	CC	CC	CC
64	2	c	TT	CC	AA	TT	CC	CC	CG
71	2	c	TT	CG	AA	TC	CC	CC	CC
69	2	c	CC	GG	AT	TC	CT	AC	CG
71	2	c	TT	CC	AA	TT	CC	CC	CC
68	2	c	TT	CC	AT	TC	CT	AC	CG
72	2	c	CC	CG	TT	CC	TT	AA	GG
72	2	c	TT	CG	AA	TT	CC	CC	CC
75	2	c	TT	CG	AA	TT	CC	CC	CC
67	1	c	TT	CC	AA	TT	CC	CC	CC
65	2	c	CT	CC	AT	TC	CT	AC	CG
70	1	c	TT	CG	AA	TT	CC	CC	CC
73	2	c	CT	CG	AT	TC	CT	AC	CG
65	2	c	TT	CC	AA	TT	CC	CC	CC
75	2	c	TT	CC	AA	TT	CC	CC	CC
69	2	c	CT	CC	AT	TC	CT	AC	CG
70	2	c	TT	CG	AA	TT	CC	CC	CC
73	1	c	TT	CC	AA	TT	CC	CC	CC
71	2	c	CT	CC	AT	TC	CT	AC	CG
70	2	c	TT	CC	AA	TC	CC	CC	CC
78	1	c	TT	CC	AA	TT	CC	CC	CC
63	2	n	TT	CG	AT	TC	CT	AC	CG
70	2	c	CC	CG	AA	TT	CC	AC	CC
75	2	c	TT	GG	AT	TC	CT	AC	CG
63	2	c	TT	CC	AA	TT	CT	CC	CC
78	1	c	TT	CG	AA	TT	CC	CC	CG
66	1	m	TT	CC	AT	TC	CT	AC	CG
75	1	c	TT	CC	AA	TT	CC	CC	CC
65	2	m	TT	CG	AA	TT	CC	CC	CC
69	2	c	TT	CC	AT	TC	CT	AA	CG
71	2	n	CT	CG	AA	TT	CT	CC	CC
76	1	c	TT	CC	AT	TC	CT	AC	CG
71	2	c	CT	CG	AA	TC	CT	AA	CC
74	2	c	TT	CG	AA	TT	CC	CC	CC
65	2	c	TT	GG	AA	TT	CC	CC	CG
59	2	c	TT	CC	AT	TC	CT	AC	CG
74	1	c	CC	CG	TT	CC	TT	AA	GG
72	2	c	TT	CC	AA	TT	CC	CC	GG
73	1	c	CC	CG	AT	CC	TT	AA	CG
67	2	c	CT	CG	AA	TT	CC	CC	CC
74	1	c	TT	CG	AT	TC	CT	AC	CG
63	2	c	TT	GG	AA	TT	CC	CC	CC
75	1	c	CT	CC	TT	CC	TT	AA	GG
71	2	c	TT	CG	AA	TT	CC	CC	CC
71	2	c	TT	CG	AA	TT	CC	CC	CC
66	2	c	TT	CC	AA	TT	CC	CC	CC
67	1	c	CT	CC	AT	TC	CT	AC	CG
68	2	c	TT	CG	AA	TT	CC	CC	CC
68	2	c	TT	CG	AA	TT	CC	CC	CC
74	2	c	TT	CG	TT	CC	TT	AA	GG
69	1	c	CC	CG	TT	CC	TT	AA	GG
72	2	c	CC	GG	AA	TT	CC	CC	CC
65	2	c	TT	CG	AT	TC	CT	AC	CG
69	2	c	CT	GG	AA	TT	CC	CC	CC
79	1	c	CT	GG	AT	TC	CT	AC	CG
65	2	c	TT	CG	AA	TT	CC	CC	CC
67	1	c	CT	CG	AT	TC	CT	AC	CG
74	2	c	TT	CC	AA	TT	CC	CC	CC
75	2	c	TT	CG	AA	TT	CC	CC	CG
72	1	c	CC	CG	AA	TT	CC	CC	CC
73	1	c	TT	CG	AT	TC	CT	AC	CC
70	2	c	CT	CG	AT	TC	CT	AC	CC
69	2	c	CT	CG	AA	TT	CC	CC	GG
69	2	c	CT	CG	AA	TT	CC	CC	CC
70	2	c	CT	CG	AT	TC	CT	AC	CG
55	2	c	CT	CG	AA	TT	CC	CC	CC
72	2	c	CT	CC	AT	TC	CT	AC	CC
64	2	c	TT	CG	AA	TT	CC	CC	CC
70	1	c	TT	CG	AT	TC	CT	AC	CG
59	2	c	CT	CC	AT	TC	CT	AC	CG
77	1	c	TT	CG	AA	TT	CC	CC	CG
76	1	n	CC	GG	AT	TC	CT	AC	CG
68	2	c	CT	GG	AT	TC	CT	AC	CG
73	1	c	CT	GG	AT	TC	CT	AC	CG
74	2	c	TT	GG	AA	TC	CC	CC	CC
80	1	c	TT	CG	AA	TT	CC	CC	CC
78	1	c	TT	CG	AA	TC	CC	CC	CC
73	2	c	CC	CC	AT	TC	TT	AA	CC
73	2	c	TT	CC	AA	TT	CC	CC	CC
64	2	c	CT	GG	AT	TC	CC	AC	CG
68	2	c	CC	CG	AT	TC	CT	AC	CG
68	2	c	TT	CG	AA	TT	CC	CC	CC
65	2	c	TT	CC	AA	TT	CC	CC	CC
73	1	c	TT	GG	AA	TT	CC	CC	CC
61	2	c	TT	CG	AA	TT	CC	CC	CC
76	1	c	CT	CC	AT	TC	CT	AC	CG
72	1	c	CT	CG	AT	TC	CT	AC	CG
61	2	c	TT	CC	AA	TC	CC	CC	CC
73	2	c	CC	CG	AT	TC	CT	AC	CG
69	1	c	CC	CC	AT	TC	CT	AC	CG
75	1	c	TT	CG	AA	TT	CC	CC	CC
75	1	c	TT	CC	AT	TC	CT	AC	CG
68	2	m	TT	CG	AT	TC	CT	AC	CG
68	2	c	CT	CG	AT	TC	CC	AC	CG
76	1	c	TT	CG	AA	TC	CC	CC	CC
73	1	c	TT	CG	AA	TT	CC	CC	CC
72	2	c	CT	CG	AT	TC	CT	AC	CG
58	2	c	CT	GG	AT	TC	CT	AC	CG
63	2	c	CC	CG	AA	TT	CC	CC	CC
63	2	c	CT	GG	AA	TT	CC	CC	CC
77	1	n	CT	CC	AA	TT	CC	CC	CC
72	1	c	TT	CC	AA	TT	CC	CC	CC
68	2	c	CT	CG	AT	TC	CT	AC	CG
69	2	c	TT	GG	AA	TT	CC	CC	CC
74	2	c	TT	CG	AT	TC	CT	AC	CG
66	2	c	CT	CC	AT	TC	CT	AC	CG
76	1	c	CT	CG	AT	TC	CT	AC	CG
76	1	c	TT	CG	AA	TT	CC	CC	CC
67	2	c	CT	GG	AT	TC	CT	AC	CG
72	2	c	CC	CG	TT	CC	TT	AA	GG
63	2	n	TT	CG	AA	TT	CC	CC	CC
73	2	n	CT	GG	AA	TT	CC	CC	CC
76	2	n	TT	CC	AA	TT	CC	CC	CC
75	2	n	CT	CG	AA	TT	CC	CC	GG
77	1	n	CT	CC	AT	TC	CT	AC	CG
80	1	n	TT	GG	AT	TC	CT	AC	CG
70	2	n	CT	CG	AA	TT	CC	CC	CC
56	1	n	CC	CG	TT	CC	TT	AA	GG
76	2	n	CC	CG	TT	CC	TT	AA	GG
68	2	n	CT	CG	AT	TC	CT	AA	CG
75	1	n	TT	GG	AA	TT	CC	CC	GG
76	2	n	TT	CG	AA	TT	CC	CC	CC
72	2	n	CT	CG	AA	TT	CC	CC	CC
80	1	n	TT	GG	AT	TT	CC	CC	CC
71	2	n	CT	GG	AT	TC	CT	AC	CG
69	2	n	CT	CC	AT	TC	CT	AC	CG
69	2	n	CT	GG	AA	TT	CC	CC	CC
72	1	n	TT	GG	AA	TT	CC	CC	CC
73	1	n	CT	CG	AT	TC	CT	AC	CG
74	1	n	TT	CG	AA	TC	CC	CC	CC
62	2	n	TT	CG	AA	TC	CC	CC	CC
68	2	n	TT	CC	AA	TT	CC	CC	CC
76	2	n	CT	CG	AT	TC	CT	AC	CG
73	2	n	TT	CG	AA	TC	CC	CC	CC
67	2	n	CT	GG	AT	TC	CT	AC	CG
74	1	n	TT	CG	AA	TT	CC	CC	CC
70	2	n	CT	CC	AT	TC	CT	AC	CG
72	1	n	CC	GG	AT	TC	CT	AC	CG
64	2	n	TT	CG	AA	TT	CC	CC	CC
80	1	n	CT	CC	TT	CC	TT	AA	GG
77	2	n	CT	CC	TT	TT	CC	CC	CC
72	2	n	TT	CC	AA	TT	CC	CC	CC
72	2	n	TT	CC	AA	TT	CC	CC	CC
73	2	n	TT	CG	AA	TT	CC	CC	CC
65	2	n	CT	CG	AT	TC	CT	AC	CG
73	2	n	TT	CG	AT	TC	CT	AC	CG
77	2	n	CT	CC	AT	TC	CT	AC	CG
75	1	c	TT	CC	AA	TT	CC	CC	CC
69	2	n	CT	CC	AA	TT	CC	CC	CC
75	2	n	TT	CG	AT	TC	CT	AC	CG
71	1	c	CT	GG	AT	TC	CT	AC	CG
80	1	n	TT	GG	AT	TC	CT	AC	CC
67	2	n	CT	CG	AT	CC	CT	AC	CG
68	2	n	CT	CC	AT	TC	CT	AC	CG
72	1	n	CT	GG	AA	TT	CC	CC	CC
68	1	n	CC	GG	AT	TC	CT	AC	CG
62	1	n	TT	GG	AT	TC	CT	AC	CG
65	2	n	TT	CG	AA	TT	CC	CC	CC
63	2	n	TT	CG	AT	TC	CT	AC	CG
74	1	n	CT	GG	AA	TT	CC	CC	CC
74	2	n	CT	CG	AT	TC	CT	AC	CG
67	2	n	CT	CC	AT	TC	CT	AC	CG
68	2	n	TT	CG	AA	TT	CC	CC	CC
77	1	n	TT	CC	AA	TT	CC	CC	CC
63	2	n	CT	CG	AT	TC	CT	AC	CG
77	2	n	TT	CG	AA	TC	CC	CC	CC
67	2	n	CT	CG	AA	TC	CT	AC	GG
62	2	n	TT	GG	AA	TT	CC	CC	CC
75	1	n	CT	CG	AT	TC	CT	AC	CG
74	1	n	CT	CG	AT	TC	CT	AC	CG
51	2	n	CT	CG	AT	TC	CT	AC	CG
66	1	n	CT	CC	AT	TC	CT	AC	CG
74	1	n	CT	CG	AT	TC	CT	AC	CG
73	1	m	CC	CG	AA	TT	CC	CC	CC
74	2	n	CT	CG	AT	TC	CT	AC	CG
79	1	n	TT	CG	AA	TT	CC	CC	CC
78	1	n	TT	CC	AA	TT	CC	CC	CC
59	2	n	TT	CG	AA	TT	CC	CC	CC
71	2	n	CT	CG	AT	TC	CT	AC	CG
73	2	n	TT	CC	AA	TT	CC	CC	CC
66	2	n	CT	GG	AA	TT	CC	AC	CC
60	2	n	TT	CC	AA	TC	CC	CC	CC
72	1	n	TT	GG	AA	TT	CC	CC	CC
67	2	n	CT	GG	AT	TC	CT	AC	CG
74	2	n	CT	CC	AT	TC	CT	AC	CG
72	2	n	CT	CG	AT	TC	CT	AC	CG
75	2	n	CC	GG	TT	CC	TT	AA	GG
68	1	n	CT	CC	AT	TC	CT	AC	CG
71	1	n	CT	CC	TT	CC	TT	AA	GG
74	1	n	TT	CC	AA	TT	CC	CC	CC
72	1	n	TT	CG	AA	TC	CC	CC	CC
64	2	n	CT	CC	AT	TC	CT	AC	CG
74	2	n	TT	CC	AA	TT	CC	CC	CC
67	2	n	TT	CG	AA	TT	CC	CC	CC
74	1	n	TT	CG	AA	TT	CC	CC	CC
70	1	n	TT	CG	AT	TC	CT	AC	CG
75	2	c	TT	CG	AA	TT	CC	CC	CC
74	1	c	CC	CG	AT	TC	CT	AC	CG
73	2	c	TT	CC	AA	TC	CC	CC	CC
64	2	m	CT	GG	AT	TC	CT	AC	CG
69	2	c	CT	GG	AT	TC	CT	AC	CG
65	1	c	CT	CG	AA	TT	CC	CC	CC
62	2	c	TT	CG	AA	CC	CC	CC	CC
67	2	c	TT	CC	AT	TC	CT	AC	CG
74	1	c	CT	CG	AT	TC	CT	AC	CG
70	2	c	TT	GG	AA	TT	CC	CC	CC
74	1	c	TT	CC	AA	TT	CC	CC	CC
64	2	c	TT	CG	AA	TT	CC	CC	CC
74	1	c	TT	CC	AA	TT	CC	CC	CC
71	2	c	CC	GG	AT	TC	CT	AC	CG
72	2	c	TT	GG	AA	TT	CC	CC	CC
75	1	c	CC	CC	TT	CC	TT	AA	GG
68	1	c	CC	CC	TT	CC	TT	AA	GG
76	1	c	TT	GG	AT	TC	CT	AC	CG
72	2	c	TT	GG	AA	TT	CC	CC	CC
79	1	c	TT	CC	AA	TC	CC	CC	CC
80	1	c	TT	CG	AA	TT	CC	CC	CC
72	2	c	CT	CG	AT	TC	CT	AC	CG
66	1	m	TT	CG	AT	TC	CT	AC	CG
67	1	c	TT	CG	AA	TT	CC	CC	CC
61	2	c	TT	CG	AA	TT	CC	CC	CC
74	2	c	CT	CC	AT	TC	CT	AC	CG
70	2	c	CT	CC	AT	TC	CT	AC	CG
64	1	c	TT	CG	AA	TT	CC	CC	CC
63	2	c	TT	CC	AA	TT	CC	CC	CC
74	2	c	CT	CC	AT	TC	CT	AC	CG
74	2	c	CT	CC	AA	TC	CT	AC	CG
74	1	c	TT	CG	AA	TT	CC	CC	CC
71	2	c	CT	CG	AA	TT	CC	CC	CC
75	2	c	TT	GG	AA	TT	CC	CC	CC
70	1	c	CT	CC	AT	TC	CT	AC	CG
69	2	c	CT	CG	AT	TC	CT	AC	CG
73	2	c	TT	CC	AT	TC	CT	AC	CG
75	2	c	TT	CC	AT	TC	CT	AC	CG
67	2	c	CT	CG	AT	TC	CT	AC	CG
73	2	c	CT	GG	AT	TC	CT	AC	CG
68	1	c	CT	CC	AA	TC	CT	AC	CG
69	2	c	TT	CG	AA	TT	CC	CC	CC
73	2	c	CT	CG	AT	TC	CT	AC	CG
52	1	c	TT	CC	AT	TC	CT	AC	CG
68	1	c	TT	CG	AT	TC	CT	AC	CG
53	1	c	CT	CG	AT	TC	CT	AC	CG
66	2	psc	CT	CG	AA	TT	CC	CC	CC
60	2	psc	TT	CG	AT	TC	CT	AC	CG
68	2	m	TT	CC	AA	TT	CC	CC	CC
70	1	psc	TT	CG	AA	TC	CC	CC	CC
70	2	psc	TT	CG	AA	TC	CC	CC	CC
61	2	psc	CT	CC	AA	TT	CC	CC	CC
69	1	psc	CT	CG	AT	TC	CT	AC	CG
65	2	psc	CT	CG	AT	TC	CT	AC	CG
55	1	psc	CT	CG	TT	CC	TT	AA	GG
57	2	psc	CT	CG	TT	CC	TT	AA	GG
57	2	psc	TT	CG	AA	TT	CC	CC	CC
79	1	m	TT	GG	AT	TC	CT	AC	CG
61	2	psc	CT	CG	AT	TC	CT	AC	CG
66	2	psc	TT	GG	AA	TT	CC	CC	CC
64	1	psc	TT	CG	AT	TC	CT	AC	CG
68	2	psc	CT	GG	AA	TC	CC	CC	CC
70	2	psc	TT	CG	AA	TT	CC	CC	CC
67	2	psc	CT	GG	TT	CC	TT	AA	CC
67	2	psc	TT	CG	AA	TC	CC	CC	CC
60	2	psc	TT	CG	AA	TT	CC	CC	CC
68	1	psc	TT	CG	AT	TC	CT	AC	CG
70	2	psc	TT	CC	AA	TT	CC	CC	CC
69	2	c	CT	CC	AT	TC	CT	AC	CG
61	2	psc	CC	GG	TT	TT	TT	AC	GG
63	2	psc	TT	CC	AA	TT	CC	CC	CC
61	2	psc	TT	CC	AA	TT	CC	CC	CC
62	2	psc	CT	CC	AT	CC	CT	AC	CG
63	2	psc	TT	CC	AA	CC	CC	CC	CC
54	2	psc	CT	GG	AA	TC	CT	AC	CG
65	1	psc	TT	CG	AT	TC	CC	CC	CC
65	1	psc	CT	CG	AT	TC	CT	AC	CG
63	2	m	TT	GG	AT	TC	CT	AC	CG
74	1	m	TT	GG	AA	TC	CC	CC	CC
77	1	m	TT	CG	AT	TC	CT	AC	CG
71	1	m	TT	CG	AA	TT	CC	CC	CC
67	2	m	CT	CC	AT	TC	CT	AC	CG
69.5981
5.3929

## Sheet: Sheet2
name	age（50-80）	gender	type	RS6218	RS5742714	RS2788377	RS35767	RS5742612	RS12579108	R12579077
**	**	2	control	TT	CC	AT	TC	CT	AA	CG
**	**	2	control	CC	CG	AT	TC	CT	CC	CG
**	**	1	control	CT	CG	AA	TC	CC	CC	CG
**	**	1	control	TT	CC	AT	TC	CT	AC	CG
**	**	2	control	CT	CC	AT	TC	CC	CC	CG
**	**	1	control	TT	CG	AA	TT	CC	CC	CC
**	**	2	control	CT	CC	AA	TT	CC	CC	CC
**	**	2	control	TT	CG	AA	TT	CT	CC	CC
**	**	1	control	CT	CC	AT	CC	CT	AC	CG
**	**	1	control	CT	CC	AA	TT	CC	CC	CG
**	**	1	control	TT	CG	AA	TT	CC	CC	CC
**	**	1	control	CC	CG	AA	TT	CT	CC	CC
**	**	2	control	TT	CC	AT	TC	CT	AC	CG
**	**	2	control	TT	CC	AT	TC	CC	CC	CG
**	**	2	control	TT	CG	AA	TT	CC	CC	CC
**	**	2	control	TT	GG	AA	TT	CC	CC	CC
**	**	2	control	CC	CC	TT	CC	TT	AA	GG
**	**	1	control	CC	CG	AT	TC	CT	AC	CG
**	**	1	control	TT	CC	AA	TT	CC	CC	CC
**	**	2	control	TT	CC	AA	TT	CC	AC	CC
**	**	2	control	TT	CC	AA	TT	CC	CC	CC
**	**	2	control	TT	CC	AA	TT	CC	CC	CC
**	**	2	control	TT	CC	AA	TT	CC	AC	CC
**	**	2	control	TT	GG	AA	TT	CC	CC	CC
**	**	2	control	CT	CG	AA	TT	CC	CC	CC
**	**	2	control	TT	CC	AA	CC	CC	CC	CG
**	**	1	control	CC	CC	AA	TT	CT	AC	GG
**	**	2	control	TT	CG	AT	TT	CT	AC	CC
**	**	1	control	TT	CG	AT	CC	CC	CC	GG
**	**	2	control	TT	CG	AA	TT	CC	CC	CC
**	**	2	control	CC	CC	AA	TC	CC	CC	CC
**	**	1	control	TT	CG	AA	TC	CC	CC	CC
**	**	2	control	TT	CG	AA	TC	CC	AC	CG
**	**	2	control	TT	CC	AA	TC	CC	CC	CC
**	**	1	control	TT	CG	AA	TT	CC	CC	CC
**	**	1	control	CC	CG	TT	CC	TT	AA	GG
**	**	2	control	TT	CC	AA	CC	CC	AA	CC
**	**	2	control	TT	CG	AA	TT	CC	CC	CC
**	**	2	control	CC	CC	TT	TT	TT	AA	CC
**	**	2	control	TT	CC	AA	TT	CC	CC	CC
**	**	1	control	TT	CC	AA	TT	CT	AC	CC
**	**	1	control	CT	CC	AA	TC	CC	CC	CC
**	**	1	control	CC	CC	AT	TC	CT	AC	CG
**	**	1	control	TT	GG	AT	TC	CC	CC	CC
**	**	1	control	CC	CC	AA	TT	CC	CC	CC
**	**	2	control	CC	CC	AT	TC	CT	AC	CG
**	**	2	control	TT	CC	AA	TT	CC	CC	CC
**	**	1	control	CT	CC	AA	TT	CC	CC	CC
**	**	1	control	CT	CG	TT	CC	TT	AA	GG
**	**	1	control	CT	CG	AA	TT	CC	CC	CC
**	**	1	control	CC	CC	TT	CC	TT	AA	GG
**	**	1	control	CC	CC	AT	TC	CT	AC	CG
**	**	2	control	CC	CC	AA	TC	CC	CC	CG
**	**	2	control	TT	CC	AA	TT	CC	CC	CC
**	**	1	control	CC	CC	AA	TT	CC	CC	CC
**	**	1	control	CC	CC	AT	TC	CT	AC	CG
**	**	2	control	TT	CG	AA	TT	CC	CC	CC
**	**	2	control	CC	CG	AA	TC	CC	CC	CC
**	**	1	control	CT	CC	TT	CC	TT	AA	GG
**	**	2	control	CC	CG	AT	TC	CT	AC	CG
**	**	2	control	CC	CC	AT	TC	CT	AC	CG
**	**	2	control	TT	CG	AA	TT	CC	CC	CC
**	**	2	control	CC	CC	AA	TT	CC	CC	CC
**	**	1	control	CC	CC	AT	TC	CT	AC	CG
**	**	2	control	TT	CC	AT	TC	CT	AC	CG
**	**	1	control	TT	CC	AT	TC	CT	AC	CG
**	**	2	control	TT	CC	AT	TC	CT	AC	CG
**	**	2	control	TT	CG	AA	TT	CC	CC	CC
**	**	1	control	TT	CC	AA	TC	CC	CC	CC
**	**	2	control	TT	CC	AA	TT	CC	CC	CC
**	**	1	control	TT	CC	AA	TC	CC	CC	CG
**	**	2	control	CC	CC	AT	TT	TT	AA	CG
**	**	1	control	CC	CC	AT	CC	CT	AC	CG
**	**	2	control	CC	CC	AT	TC	CT	AC	CG
**	**	2	control	CC	CG	AT	TC	CT	AC	CG
**	**	1	control	TT	CG	AA	CC	CC	CC	CC
**	**	2	control	TT	CC	AA	TT	CC	CC	CC
**	**	2	control	TT	CG	AA	TT	CC	CC	CC
**	**	2	control	TT	CC	AA	TT	CC	CC	CC
**	**	2	control	CC	CC	AA	TT	CT	AC	CG
**	**	2	control	TT	CG	AA	CC	CT	CC	CG
**	**	1	control	TT	CC	TT	TC	CT	CC	CC
**	**	2	control	TT	CC	AA	TC	CC	CC	CC
**	**	2	control	TT	CG	AA	TT	CC	CC	CC
**	**	1	control	CC	CC	AA	TC	CT	AC	CG
**	**	1	control	CT	CG	AA	TT	CC	CC	CC
**	**	2	control	CC	CC	AT	TC	CT	AC	CG
**	**	2	control	CC	CG	AT	TC	CT	AC	CG
**	**	2	control	TT	CG	AA	TT	CC	CC	CC
**	**	2	control	CC	CG	AA	TT	CC	CC	CC
**	**	2	control	CC	CC	AT	TC	CT	AC	CG
**	**	2	control	CT	CC	AT	TC	CC	AC	CG
**	**	2	control	CC	CC	AA	TT	CC	CC	CG
**	**	1	control	TT	GG	AA	TT	CC	CC	CC
**	**	2	control	TT	CG	TT	CC	CC	AA	CC
**	**	2	control	TT	CG	AA	TT	CC	CC	CC
**	**	2	control	TT	CG	AA	TT	CC	CC	CC
**	**	2	control	CC	CC	AA	TT	CT	AC	CG
**	**	2	control	TT	CC	AA	CC	CC	CC	CC
**	**	1	control	TT	CG	AA	TC	CC	CC	CC
**	**	1	control	TT	CC	AT	TC	CT	AC	CG
**	**	1	control	CC	CC	AT	TC	CT	AC	CG
**	**	2	control	CT	CG	AA	TC	CC	CC	CC
**	**	2	control	TT	CC	AA	TC	CT	AC	CG
**	**	1	control	TT	CG	AA	TT	CC	CC	CC
**	**	2	control	CC	CC	AT	TC	CT	AC	CG
**	**	2	control	TT	CC	AA	TT	CC	CC	CC
**	**	2	control	CC	CC	AA	TT	CT	AC	CC
**	**	1	control	TT	CC	AA	TT	CC	CC	CC
**	**	1	control	CC	CC	AA	TT	CT	AC	CC
**	**	1	control	TT	CC	AT	CC	CT	AC	CG
**	**	1	control	TT	CC	AA	TC	CC	CC	CC
**	**	2	control	TT	CG	AT	TT	CC	AC	CC
**	**	1	control	CC	CG	AA	TT	CT	AC	CG
**	**	2	control	CC	CC	AA	TT	CT	AC	CG
**	**	1	control	CC	CC	AT	TC	CT	AC	CG
**	**	2	control	CC	CC	AT	TC	TT	AA	CC
**	**	2	control	CT	CG	AA	TT	CC	CC	CC
**	**	1	control	CT	CC	AA	TT	CC	CC	CC
**	**	2	control	CC	CG	AT	TC	CT	AC	CG
**	**	2	control	CC	CG	AA	TC	CT	AC	CG
**	**	1	control	CC	CG	AA	TC	CT	AC	CG
**	**	1	control	CT	CG	TT	TT	CC	AC	CG
**	**	2	control	TT	CG	AA	TT	CC	CC	CC
**	**	2	control	CT	CG	AA	TT	CC	CC	CC
**	**	2	control	TT	CG	AA	CC	CC	CC	CC
**	**	2	control	TT	CG	AA	TT	CT	AC	CG
**	**	2	control	TT	CG	TT	CC	CT	AA	CG
**	**	2	control	TT	CG	AT	CC	CT	AC	CG
**	**	2	control	TT	CG	AT	TT	CC	CC	CC
**	**	1	control	TT	CC	AA	TT	CC	CC	CC
**	**	1	control	TT	CC	AA	TT	CC	CC	CC
**	**	2	control	TT	CC	AA	TT	CT	AC	CG
**	**	2	control	CC	CC	AA	TT	CT	AA	CG
**	**	2	control	TT	CG	TT	CC	CT	AC	CG
**	**	1	control	CC	CC	AA	TT	CT	AC	CG
**	**	2	control	TT	CC	AA	CC	CT	AC	CG
**	**	1	control	CC	CG	AA	TT	CC	CC	CC
**	**	1	control	TT	CC	AT	TT	CC	CC	CC
**	**	2	control	TT	CG	AA	TT	CC	CC	CC
**	**	1	control	TT	CG	AA	TT	CC	CC	CC
**	**	2	control	CC	CC	TT	CC	TT	AA	CC
**	**	1	control	TT	CC	AA	TT	CC	CC	CC
**	**	1	control	TT	CC	AA	CC	CC	CC	CG
**	**	1	control	TT	CG	TT	TT	CC	AA	CG
**	**	2	control	CT	CC	AA	TC	CT	AA	CC
**	**	1	control	TT	CG	AA	TC	CC	CC	CC
**	**	1	control	TT	CG	TT	TT	CC	CC	CC
**	**	2	control	TT	CG	AT	TC	CT	AC	CG
**	**	2	control	TT	CC	TT	CC	TT	AA	CC
**	**	2	control	CC	CG	AT	CC	TT	AA	CC
**	**	2	control	CC	CC	AT	CC	CT	AC	CG
**	**	1	control	TT	CC	AA	TT	CC	CC	CC
**	**	1	control	TT	CC	AA	TT	CC	CC	CC
**	**	2	control	CC	CC	AA	TT	CT	AA	CC
**	**	1	control	CC	CC	AT	TC	CT	AC	CG
**	**	2	control	TT	CG	AA	TT	CC	CC	CC
**	**	1	control	CC	CG	TT	CC	TT	AA	CC
**	**	1	control	CC	CC	TT	CC	TT	AA	CC
**	**	2	control	TT	CG	TT	CC	CT	AC	CC
**	**	2	control	CC	CG	AT	TC	CT	AC	CG
**	**	2	control	TT	CC	TT	TC	CC	CC	CG
**	**	2	control	CC	CC	AA	TT	CC	CC	CC
**	**	2	control	CT	CC	AA	TT	CT	AC	CC
**	**	1	control	TT	CC	AT	TC	CT	AC	CG
**	**	1	control	TT	CG	AA	TT	CC	AC	CC
**	**	2	control	TT	CC	AA	TT	CC	AC	CC
**	**	2	control	TT	CG	AA	TT	CC	CC	CC
**	**	2	control	CC	CC	AA	TT	CC	CC	CC
**	**	1	control	TT	CC	AA	TT	CC	CC	CC
**	**	2	control	CC	CC	AT	TC	CT	AC	CG
**	**	1	control	CC	CC	AT	TC	CT	AC	CG
**	**	2	control	TT	CG	AA	TT	CC	CC	CC
**	**	1	control	CC	CC	AT	TC	CT	AC	CG
**	**	1	control	TT	CG	AA	TC	CC	CC	CG
**	**	2	control	TT	CG	AA	TC	CC	CC	CC
**	**	2	control	TT	CG	AA	TC	CC	CC	CG
**	**	1	control	TT	CG	AA	TT	CC	CC	CC
**	**	2	control	TT	CC	AA	TT	CC	CC	CC
**	**	2	control	CT	CG	AA	TT	CC	AC	CG
**	**	2	control	TT	CG	AA	TT	CC	CC	CC
**	**	1	control	CC	CG	AA	TT	CT	AC	CC
**	**	1	control	CC	CG	AA	TT	CC	CC	CC
**	**	2	control	CC	CC	AT	TC	CT	AC	CG
**	**	1	control	CC	CG	AT	TC	CT	AC	CG
**	**	2	control	TT	CG	AA	TT	CC	CC	CC
**	**	1	control	CC	CC	AT	TT	CT	AC	CG
**	**	1	control	CC	CC	AT	TC	CT	AC	CG
**	**	2	control	CC	CC	AA	CC	CC	AC	CC
**	**	1	control	CT	CC	AA	TT	CC	CC	CC
**	**	2	control	CC	CC	AA	TC	CT	AC	CG
**	**	2	control	CC	CC	AT	TC	CT	AC	CG
**	**	2	control	TT	CG	AA	TT	CC	CC	CC
**	**	1	control	TT	CC	AA	TT	CC	CC	CC
**	**	1	control	TT	CG	AA	TT	CC	CC	CC
**	**	1	control	TT	CC	AA	TT	CC	AC	CC
**	**	1	control	TT	CC	AA	TC	CC	CC	CC
**	**	2	control	CC	CG	AT	TC	CT	AC	CG
**	**	2	control	CT	CC	AT	TT	CT	AC	CG
**	**	1	control	TT	CC	AA	TC	CC	CC	CC
**	**	1	control	TT	CG	AT	TC	CT	AC	CG
**	**	2	control	TT	CC	AT	TC	CT	AC	CG
**	**	2	control	CC	CG	AA	TC	CT	AC	CG
**	**	1	control	TT	CC	AA	TT	CC	CC	CC
**	**	2	control	CC	CC	AT	TC	CT	AC	CG
**	**	1	control	CC	CC	AA	TC	CT	AC	CG
**	**	1	control	TT	CG	AA	TT	CC	CC	CC
**	**	1	control	TT	CC	AA	TT	CC	CC	CC
**	**	1	control	CC	CC	AT	TT	CT	CC	CG
**	**	2	control	CC	CG	TT	CC	TT	AA	GG
**	**	2	control	CC	CG	AA	TC	CT	AC	CG
**	**	2	control	CC	CG	AA	TT	CC	CC	CC
**	**	1	control	CC	CC	AA	TT	CC	CC	CC
**	**	1	control	CC	CC	TT	CC	TT	AA	GG
**	**	2	control	CC	CG	TT	CC	TT	AA	CG
**	**	2	control	CC	CC	AA	TC	CT	AC	CG
**	**	1	control	CC	CG	TT	TC	TT	AA	GG
**	**	1	control	CC	CC	AT	TC	CT	AA	CG
**	**	2	control	TT	CC	AA	TT	CC	CC	CC
**	**	2	control	CC	CG	AT	TC	CT	AC	CC
**	**	1	control	CC	CG	AA	TC	CT	AC	CG
**	**	2	control	TT	CG	AA	TC	CC	CC	CC
**	**	2	control	TT	CC	AT	TC	CT	AC	CG
**	**	2	control	CC	CC	AT	TC	CT	AC	CG
**	**	2	control	TT	CG	AA	TC	CC	AC	CG
**	**	1	control	TT	CC	AA	TT	CC	CC	CC
**	**	2	control	TT	CC	AT	TC	CT	AC	CG
**	**	2	control	TT	GG	AA	TT	CC	CC	CC
**	**	2	control	CC	CC	AT	TC	CT	AC	CG
**	**	1	control	CC	CC	AA	TT	CC	AC	CG
**	**	2	control	TT	CC	AA	TT	CC	CC	CC
**	**	1	control	TT	CC	AA	TT	CC	CC	CC
**	**	2	control	CC	GG	AA	TT	TT	CC	CC
**	**	2	control	TT	GG	TT	TT	CC	CC	CC
**	**	2	control	TT	CC	AA	TT	CC	CC	CC
**	**	1	control	TT	CC	AA	TT	CC	CC	CC
**	**	2	control	TT	CG	AA	TT	CC	CC	CC
**	**	1	control	TT	CC	AA	TT	CC	CC	CC
**	**	2	control	CC	CC	AA	CC	TT	AA	GG
**	**	2	control	CC	CG	AT	CC	CT	AC	GG
**	**	1	control	CT	CG	AA	TT	CC	CC	CC
**	**	1	control	CC	CG	AA	TT	CT	AC	CC
**	**	1	control	TT	CG	AA	TT	CC	CC	CC
**	**	2	control	CC	CC	AT	TT	CT	AC	CC
**	**	1	control	CT	CG	AA	TT	CC	CC	CC
**	**	2	control	TT	CG	AA	TC	CC	CC	CC
**	**	1	control	TT	CC	TT	CC	TT	AA	GG
**	**	1	control	CC	CC	TT	CC	TT	AA	GG
**	**	1	control	CT	CG	AA	CC	CT	AC	GG
**	**	2	control	CC	CG	AT	CC	CT	AC	CG
**	**	2	control	TT	CC	AA	TT	CC	CC	CC
**	**	1	control	TT	CC	AA	TT	CT	AC	CC
**	**	1	control	CC	CG	TT	CC	TT	AA	GG
**	**	2	control	CC	CG	AT	TC	CT	AC	CG
**	**	2	control	TT	CC	AA	TT	CC	CC	CC
**	**	1	control	CC	CC	AA	TT	CC	CC	CC
**	**	2	control	TT	CC	AA	TT	CC	CC	CC
**	**	2	control	CC	CC	AT	TC	CT	AC	CG
**	**	1	control	TT	CG	AA	TC	CC	CC	CC
**	**	1	control	TT	CC	AA	TC	CC	CC	CC
**	**	1	control	CC	CC	TT	CC	TT	AA	GG
**	**	2	control	CC	CG	AT	CC	CT	AC	CG
**	**	2	control	TT	CC	AA	TT	CC	CC	CC
**	**	2	control	CC	CC	AT	TC	CT	AC	CG
**	**	2	control	CC	CG	AT	TC	CT	AC	CG
**	**	2	control	TT	CG	AA	TT	CC	CC	CC
**	**	1	control	CC	CC	AA	TC	CT	AC	CG
**	**	1	control	TT	CG	AA	TT	CC	CC	CC
**	**	1	control	CC	CC	TT	CC	TT	AA	GG
**	**	1	control	TT	CC	TT	CC	TT	AA	GG
**	**	2	control	TT	CC	AA	TT	CC	CC	CC
**	**	1	control	TT	CG	AT	TC	CT	AC	CG
**	**	1	control	CC	GG	AT	TC	CT	AC	CG
**	**	2	control	TT	CG	AA	TC	CC	CC	CC
**	**	1	control	CC	CG	TT	CC	TT	AA	GG
**	**	1	control	CC	CC	TT	CC	TT	AA	GG
**	**	1	control	TT	CG	AT	CC	CT	AC	GG
**	**	2	control	CC	CC	AT	CC	CT	AC	GG
**	**	1	control	CC	CC	AT	TC	CT	AC	CG
**	**	1	control	TT	CC	AT	CC	CT	AC	CG
**	**	1	control	TT	CC	AA	TT	CC	CC	CC
**	**	1	control	CC	GG	AT	TC	CT	AC	CG
**	**	2	control	TT	CG	AA	TT	CC	CC	CC
**	**	2	control	TT	CC	AA	TT	CC	CC	CC
**	**	2	control	CC	CC	TT	CC	TT	AA	GG
**	**	1	control	TT	CG	AA	TT	CC	CC	CC
**	**	1	control	CC	CG	TT	CC	TT	AA	GG
**	**	1	control	CC	CG	AT	TC	CT	AC	CG
**	**	1	control	CC	CG	AT	TC	CT	AC	CG
**	**	1	control	CC	CG	TT	CC	TT	AA	GG
**	**	2	control	CC	CG	AT	TC	CT	AC	CG
**	**	1	control	TT	CC	AA	TC	CC	CC	CC
**	**	1	control	CC	CG	AT	CC	CT	AC	CG
**	**	1	control	TT	CG	AA	CC	CC	CC	CG
**	**	2	control	CC	CC	AT	TC	CT	AC	CG
**	**	1	control	CC	CG	AT	CC	CT	AC	CG
**	**	1	control	TT	CC	AA	TT	CC	CC	CC
**	**	1	control	CC	CC	TT	CC	TT	AA	GG
**	**	1	control	TT	CC	AT	TC	CT	AC	CG
**	**	2	control	CC	CG	AT	TC	CT	AC	CG
**	**	1	control	TT	CC	AA	TT	CC	CC	CC
**	**	2	control	TT	CC	AA	TT	CC	CC	CC
**	**	1	control	TT	CC	AA	TT	CC	CC	CC
**	**	1	control	CC	GG	TT	CC	TT	AA	GG
**	**	2	control	TT	CC	AA	CC	CC	AC	GG
**	**	1	control	CC	CC	AT	TC	CT	AC	CG
**	**	2	control	CC	CC	TT	CC	TT	AC	GG
**	**	1	control	TT	CC	AT	CC	CT	AC	CG
**	**	1	control	TT	CC	AA	TT	CC	CC	CC
**	**	2	control	TT	CC	AA	TT	CC	CC	CC
**	**	2	control	TT	CG	AA	TT	CC	CC	CC
**	**	1	control	TT	CC	AA	TC	CC	CC	CC
**	**	2	control	TT	CC	AT	TC	CT	AC	CG
**	**	1	control	TT	CC	AA	TC	CC	CC	CC
**	**	2	control	CC	CC	AT	TC	CT	AC	CG
**	**	2	control	TT	CC	AA	TT	CC	CC	CC
**	**	1	control	CC	CC	AT	TC	CT	AC	CG
**	**	2	control	TT	CG	AA	TT	CC	CC	CC
**	**	1	control	CC	CG	AT	TT	CT	AC	CG
**	**	1	control	CC	CC	AT	TT	CT	AC	CG
**	**	2	control	TT	CG	AT	TC	CT	AC	CG
**	**	1	control	TT	CC	AA	TT	CC	CC	CC
**	**	2	control	TT	CG	AT	TC	CC	AC	CG
**	**	2	control	TT	CC	AA	TT	CC	CC	CC
**	**	1	control	TT	CC	AA	TC	CC	CC	CC
**	**	2	control	TT	CC	AA	TT	CC	CC	CC
**	**	1	control	TT	CC	AA	TT	CC	CC	CC
**	**	2	control	TT	CC	AT	TC	CT	AC	CG
**	**	1	control	TT	CC	AT	TC	CT	AC	CG
**	**	1	control	TT	CG	AA	TC	CC	CC	CC
**	**	1	control	TT	CC	AA	TC	CC	CC	CC
**	**	2	control	TT	CC	AA	TT	CC	CC	CC
**	**	1	control	TT	CC	AA	TT	CC	CC	CC
**	**	2	control	CC	CC	AT	TC	CT	AC	CG
**	**	1	control	TT	CC	AA	TT	CC	CC	CC
**	**	2	control	TT	CC	AT	TT	CT	AC	CC
**	**	1	control	TT	CG	AA	TT	CC	CC	CC
**	**	2	control	TT	CG	AA	TT	CC	CC	CC
**	**	2	control	TT	CC	AA	TT	CC	CC	CC
**	**	1	control	TT	CG	AT	TC	CT	AC	CG
**	**	2	C	CC	CC	AA	TT	CC	CC	CC
**	**	2	PSC	CT	CC	AT	TC	CT	AC	CG
**	**	1	N	TT	CG	AA	TC	CC	CC	CC
**	**	2	M	CT	CC	AT	TC	CT	CC	CC
**	**	2	C	CC	GG	AA	TT	CC	CC	CC
**	**	2	N	CC	CC	AA	TT	TT	AA	CC
**	**	2	PSC	CT	CC	AA	TT	CC	CC	CC
**	**	2	C	CC	CC	AA	TT	CC	CC	CC
**	**	1	C	CC	CC	AA	TC	CT	AC	CC
**	**	1	N	CC	CC	AA	TC	CT	AC	CC
**	**	2	C	CT	CC	AT	TC	CT	AC	CG
**	**	2	C	CC	CC	AA	TC	CC	CC	CG
**	**	1	M	TT	CC	AA	TC	TT	AA	CG
**	**	1	C	TT	CG	AT	TC	CT	AC	CG
**	**	1	PSC	CC	CG	AA	TT	CC	CC	CG
**	**	1	C	CC	CC	AA	TC	CC	CC	CC
**	**	2	C	TT	CC	AT	TC	CT	AC	CG
**	**	1	C	TT	CC	AT	TC	CT	AC	CG
**	**	2	C	TT	CC	AA	TT	CC	CC	CC
**	**	1	N	CC	CG	AA	TT	CC	CC	CC
**	**	1	M	CC	CC	AA	CC	TT	AA	GG
**	**	2	C	TT	CC	AA	TC	CT	AC	GG
**	**	2	C	TT	CC	AA	TT	CC	CC	CC
**	**	2	C	CC	CC	AA	TT	CC	CC	CC
**	**	2	N	CC	CC	AA	CC	TT	AA	GG
**	**	2	C	CC	CC	AA	TC	CT	AC	CC
**	**	1	N	CC	CC	AT	TC	CT	AC	CG
**	**	2	N	CC	CC	AT	TC	CT	AC	CC
**	**	1	C	TT	CC	TT	CC	TT	AA	CG
**	**	1	C	CT	CG	AT	TC	CT	AC	CG
**	**	2	C	CT	CG	AA	TT	CC	CC	CG
**	**	2	N	TT	CG	AA	TT	CC	CC	CG
**	**	2	C	CT	CC	AA	TT	CC	CC	CC
**	**	2	N	CC	CC	AA	TT	CC	CC	CC
**	**	1	N	TT	CC	AT	TC	CT	AC	GG
**	**	1	N	TT	CG	AA	TC	CC	CC	CC
**	**	2	PSC	CC	CG	AA	TT	CC	CC	CC
**	**	1	C	CC	CG	AA	TT	CC	CC	CC
**	**	2	N	TT	CC	AT	TC	CT	AC	CG
**	**	1	C	TT	CG	AA	TT	CC	CC	CC
**	**	1	C	CC	CC	AA	TT	CC	CC	CC
**	**	2	C	TT	CG	AT	TC	CT	AC	CG
**	**	1	C	TT	CC	AA	TT	CC	CC	CC
**	**	2	N	TT	CC	AT	TC	CT	AC	CG
**	**	2	C	TT	CC	AA	CC	CC	CC	CC
**	**	2	C	TT	CC	AT	TC	CT	AC	CC
**	**	2	N	CC	CG	AA	TT	CC	CC	CC
**	**	2	N	CC	CC	AT	TC	CT	AC	CC
**	**	2	N	CC	CC	AT	TC	CT	AC	CC
**	**	2	C	TT	CC	AA	TT	CC	CC	CC
**	**	2	N	TT	CG	AA	TT	CC	CC	CC
**	**	1	C	CC	CC	AA	TT	CC	CC	GG
**	**	2	N	CC	CC	TT	CC	TT	AA	GG
**	**	1	N	TT	CC	AT	TC	CT	AC	GG
**	**	2	N	CT	CC	AA	TT	CC	CC	CC
**	**	2	M	TT	CC	AA	TT	CT	CC	CG
**	**	1	M	TT	CG	AT	TT	CT	AC	CG
**	**	1	C	CC	CG	AA	TC	CC	CC	CC
**	**	1	N	CC	CC	AT	TC	CT	AC	CC
**	**	2	M	TT	CC	AT	TC	CT	AC	CC
**	**	2	C	TT	CG	AT	TC	CT	AC	CG
**	**	2	N	TT	CC	AT	TC	CT	AC	CG
**	**	1	C	TT	CG	AA	TC	CC	CC	CC
**	**	2	C	CC	GG	AA	TT	CC	CC	CC
**	**	2	N	TT	CC	AA	TT	CT	AC	CC
**	**	1	N	CC	CC	AA	TT	CC	CC	CC
**	**	1	C	TT	CG	AT	TC	CT	AC	CG
**	**	2	C	CC	CC	AA	TC	CT	AC	CG
**	**	1	N	TT	CG	AT	TC	CT	AC	CG
**	**	2	N	CC	CC	AA	TT	CC	CC	CC
**	**	1	N	CC	GG	AA	TT	CC	CC	CC
**	**	1	C	TT	CC	AA	TT	CC	CC	CC
**	**	2	C	CC	CG	AA	TT	CC	CC	CC
**	**	1	C	CT	CC	TT	CC	TT	AA	CC
**	**	2	N	CC	CC	AT	TC	CT	AC	CC
**	**	2	C	CC	CC	TT	CC	TT	AA	GG
**	**	2	N	TT	CG	AA	TC	CC	CC	CC
**	**	2	C	CC	CG	TT	CC	TT	AA	CC
**	**	1	N	TT	CC	AA	TC	CC	AC	CC
**	**	2	C	CC	CC	AA	TC	CT	AC	CG
**	**	1	N	CC	CC	AT	TC	CT	AC	CG
**	**	1	N	TT	CG	AA	TT	CC	CC	CG
**	**	1	C	TT	CG	AA	TT	CC	CC	CC
**	**	1	PSC	TT	CC	AT	TC	CT	AC	CG
**	**	2	C	TT	CC	AA	TC	CC	CC	CG
**	**	1	N	CC	CG	AT	TC	CT	AC	CG
**	**	2	N	CC	CC	TT	CC	TT	AA	GG
**	**	2	N	TT	CC	AT	TC	CT	AC	CG
**	**	1	N	CC	CG	AT	TC	CT	AC	CG
**	**	2	N	TT	CC	AA	TT	CC	AC	CC
**	**	1	N	TT	CC	AA	TT	CC	CC	CC
**	**	2	PSC	CT	CG	AT	TT	CT	AC	CG
**	**	2	M	CC	CC	AA	TC	CC	CC	GG
**	**	2	C	CC	CC	TT	CC	TT	AA	CG
**	**	2	N	CC	CG	AT	CC	CT	AC	CC
**	**	1	M	CC	CC	AT	TC	CT	CC	CC
**	**	1	C	CT	CC	AA	TT	CC	CC	CC
**	**	1	C	CC	CC	AT	TC	CT	AC	CG
**	**	2	M	TT	CG	AT	TC	CT	AC	CC
**	**	2	C	TT	CG	AA	TT	CC	CC	CC
**	**	1	C	CT	CG	AA	TT	CC	CC	GG
**	**	2	N	TT	CC	AA	TT	CC	CC	CG
**	**	2	M	CC	CC	AA	TT	CC	CC	CC
**	**	2	C	TT	CC	AA	TT	CC	CC	CG
**	**	2	C	TT	CC	AT	TT	CT	AC	CG
**	**	1	C	CC	CC	AA	TC	CC	CC	CC
**	**	2	N	CC	CC	AT	TC	CT	AC	CG
**	**	2	C	TT	CG	AA	TT	CC	CC	CC
**	**	2	C	TT	CG	AA	TT	CC	CC	GG
**	**	2	N	TT	CG	AA	TT	CC	CC	GG
**	**	1	C	CC	CC	AT	TC	CT	AC	CC
**	**	1	N	TT	CC	AT	TC	CC	AC	CG
**	**	1	N	CC	CC	AT	TC	TT	AC	CG
**	**	1	N	TT	CC	AA	TT	CC	CC	CC
**	**	1	C	CC	CC	AT	TT	CT	AC	GG
**	**	1	C	TT	CC	AT	TC	CT	AC	CG
**	**	1	C	CC	CC	AT	TC	CT	AC	CG
**	**	1	C	TT	CC	AA	TT	CC	CC	CG
**	**	1	C	TT	CG	AA	TT	CC	CC	CG
**	**	2	C	TT	CC	AT	TC	CT	AC	CG
**	**	2	C	CC	GG	AA	TT	CC	CC	CC
**	**	1	C	CC	GG	AA	TC	CC	CC	CG
**	**	2	C	TT	CC	AT	TC	CT	CC	CC
**	**	2	C	CC	CC	AT	TC	CT	CC	CC
**	**	2	C	CT	CC	AA	TT	CC	CC	GG
**	**	2	C	CT	CC	AT	TC	CC	AC	CC
**	**	2	C	CT	CC	AA	TT	CC	CC	GG
**	**	2	C	CT	CG	AA	TT	CC	CC	CG
**	**	1	C	CC	CG	AT	TC	CT	AC	CG
**	**	1	C	CC	CG	AT	TC	CT	AC	CG
**	**	1	C	CT	CC	AA	TC	CC	CC	CG
**	**	2	C	CC	CG	AT	TC	CT	AC	CC
**	**	1	C	CT	CC	AT	TC	CC	AC	CG
**	**	2	C	CT	CC	AA	TT	CC	CC	CC
**	**	1	N	CT	CC	AA	TT	CC	CC	CG
**	**	2	M	TT	CC	AA	TC	CC	CC	CG
**	**	1	N	CT	CG	AA	CC	CC	CC	CC
**	**	1	N	CC	CG	AT	TT	CT	AC	GG
**	**	2	N	CC	CG	AT	TC	CT	AC	CG
**	**	2	N	TT	CG	AT	TC	CC	AC	CG
**	**	2	C	TT	CG	AA	TT	CC	CC	CC
**	**	2	N	TT	CC	AT	TC	CT	AC	CC
**	**	2	C	TT	CC	AT	TC	CT	AC	CC
**	**	1	N	TT	CC	AT	TC	CT	AC	CC
**	**	1	N	TT	CC	AA	TT	CC	CC	CG
**	**	1	N	CC	CC	TT	CC	TT	AA	CG
**	**	1	N	CT	CC	AA	TT	CC	CC	GG
**	**	2	C	TT	CG	AA	TT	CC	CC	CG
**	**	2	C	TT	CG	AT	TT	CT	AC	CC
**	**	2	N	TT	CG	AT	TT	CT	AC	CC
**	**	1	M	CC	CC	TT	CC	TT	AA	CC
**	**	2	M	TT	CG	AA	TT	CC	CC	CC
**	**	2	M	TT	CC	AA	TT	CC	CC	CC
**	**	1	N	TT	CC	AA	TC	CC	CC	CG
**	**	1	PSC	TT	GG	AA	TT	CC	CC	CC
**	**	2	N	TT	CC	AA	TC	CC	CC	CG
**	**	2	C	TT	CG	AA	CC	CC	AA	CC
**	**	2	C	TT	CC	AA	TT	CC	CC	CG
**	**	1	PSC	CC	CC	AT	CC	CT	AC	CC
**	**	1	N	CC	CC	AT	TC	CT	CC	CG
**	**	1	C	CC	CC	AT	TC	CT	CC	CG
**	**	1	C	CC	CC	AT	TC	CT	AC	CC
**	**	2	N	CC	CG	AT	TC	CT	AC	CC
**	**	1	PSC	CC	CG	AT	TC	CT	AC	CC
**	**	1	C	CC	GG	AT	TT	CT	AC	CC
**	**	1	N	TT	CC	AT	CC	CT	AC	CC
**	**	1	C	CC	CC	AT	TC	CT	AA	CC
**	**	2	PSC	CC	CC	AA	TT	CC	CC	CG
**	**	1	N	CT	CC	AT	TC	CT	AC	CG
**	**	2	PSC	TT	CC	AA	TC	CC	CC	CC
**	**	2	N	CC	CC	AA	TC	CC	CC	CC
**	**	2	PSC	CC	CC	AA	TT	CC	CC	CC
**	**	1	N	CC	CC	AT	CC	CT	AC	CC
**	**	2	PSC	CT	CC	AA	CC	CC	AC	CG
**	**	1	M	CC	CC	TT	CC	TT	AA	CC
**	**	2	M	CC	CC	AT	TC	CT	AC	CG
**	**	1	C	CC	CG	AT	TC	CT	AC	CC
**	**	2	C	TT	CC	AA	TT	CC	CC	CC
**	**	1	M	TT	CC	AA	TT	CC	CC	CC
**	**	1	M	CC	CC	AT	TC	CT	AC	CG
**	**	1	C	TT	CC	TT	CC	TT	AA	GG
**	**	1	N	TT	CG	AA	TC	CC	AA	CC
**	**	2	M	TT	CG	AT	TC	TT	AA	CC
**	**	2	M	CC	CC	AA	TT	CC	AA	CC
**	**	2	N	CC	CC	AA	TT	CT	AC	CC
**	**	2	M	CC	CC	TT	CC	TT	AA	GG
**	**	2	C	CC	CC	TT	CC	CT	AC	GG
**	**	2	M	TT	GG	AT	CC	CT	AC	GG
**	**	2	C	CC	CC	AT	CC	CT	AC	CC
**	**	1	N	TT	CC	AA	TT	CC	CC	CC
**	**	2	C	CT	CC	AA	TT	CC	CC	CC
**	**	1	C	CT	CG	AA	TT	CC	CC	CC
**	**	1	M	CC	CC	AT	TC	CT	AC	CG
**	**	1	N	TT	CC	AA	TT	CC	CC	CC
**	**	2	C	CT	CG	AA	TT	CC	CC	CC
**	**	2	N	TT	CC	AA	TT	CC	CC	CC
**	**	1	C	TT	CG	AA	TC	CC	CC	CC
**	**	1	N	TT	CG	AA	TC	CC	CC	CC
**	**	2	C	TT	CG	AA	CC	CC	CC	CC
**	**	2	C	TT	CC	AA	TT	CC	CC	CC
**	**	1	N	TT	CG	AA	TT	CC	CC	CC
**	**	2	N	TT	CC	AA	TT	CC	AC	GG
**	**	2	C	CT	CC	AA	TT	CC	CC	CC
**	**	2	C	TT	CC	AA	TT	CC	CC	CC
**	**	1	C	TT	CC	AA	TT	CC	CC	CG
**	**	1	PSC	TT	CC	AA	TC	CC	AC	CC
**	**	1	C	CC	CC	AT	TC	CT	AC	CG
**	**	2	N	CC	CC	AA	TC	CC	CC	CC
**	**	2	N	CC	CC	AT	TC	CT	AC	CG
**	**	1	N	CC	CG	AA	TT	CC	CC	CC
**	**	1	M	TT	CG	AT	TT	CT	AC	CG
**	**	1	N	CC	GG	AT	TC	CT	AC	CG
**	**	2	C	CT	CC	AA	TC	CC	CC	CG
**	**	1	C	TT	CC	AA	TC	CC	CC	CG
**	**	1	C	TT	CC	AA	TT	CC	CC	CC
**	**	2	M	TT	CC	AA	TT	CC	CC	CC
**	**	2	C	CC	CC	AT	TT	CT	CC	CC
**	**	2	M	CC	CC	TT	CC	TT	AA	GG
**	**	1	C	TT	CC	AA	TT	CC	CC	CG
**	**	2	C	TT	CC	AA	TT	CT	CC	CG
**	**	2	N	TT	CC	AA	TT	CC	CC	CC
**	**	1	C	TT	CG	AA	TT	CC	CC	CC
**	**	1	M	CC	CGG	AT	TC	CT	AC	CG
**	**	2	N	TT	CG	AA	TT	CC	CC	CC
**	**	2	N	CC	CC	AT	TC	CT	AC	CG
**	**	2	PSC	TT	CC	AA	TT	CC	CC	CC
**	**	1	C	CT	CC	AA	TT	CC	CC	CC
**	**	2	N	CC	CC	AT	TC	CT	AC	CG
**	**	2	C	TT	CC	AA	TT	CC	CC	CC
**	**	2	C	TT	CC	TT	TT	TT	AC	CG
**	**	1	PSC	CC	CC	AA	TT	CT	AC	CC
**	**	2	M	TT	CG	AA	TC	CC	CC	CC
**	**	2	M	CT	CC	AA	TT	CC	CC	CC
**	**	1	C	CC	CC	AT	TT	CT	AC	CC
**	**	2	M	CC	CC	AT	TC	CT	AC	CG
**	**	2	M	CC	CC	AT	TC	CT	AC	CG
**	**	2	C	CC	CC	AT	TC	CT	AC	CG
**	**	2	PSC	TT	CC	AT	TC	CT	AC	CG
**	**	1	C	TT	CC	AT	TC	CT	AC	CG
**	**	2	C	CC	CC	AT	TC	CT	AC	CG
**	**	1	N	CC	CC	AT	TC	CT	AC	CG
**	**	1	C	CC	CC	AA	TC	CT	AC	CC
**	**	1	N	TT	CC	AA	TC	CT	AC	CC
**	**	1	N	TT	CC	AT	CC	CT	CC	CC
**	**	2	M	CC	CC	AA	CC	CT	AC	CC
**	**	1	M	CC	CC	AT	CC	CT	AC	CG
**	**	2	M	CC	CC	AT	TC	CT	AC	CG
**	**	2	N	CC	CG	AT	TC	CT	AC	CG
**	**	2	N	CC	CC	AT	TC	CT	AC	CG
**	**	2	N	CT	CC	AA	TT	CC	CC	CC
**	**	2	N	CT	CG	AA	TC	CC	CC	CC
**	**	2	N	TT	CG	AA	TT	CC	CC	CC
**	**	1	N	TT	CC	AA	TT	CC	CC	CG
**	**	1	C	TT	CC	AA	TC	CC	CC	CC
**	**	1	C	CT	CC	AA	TC	CC	CC	GG
**	**	1	M	TT	CG	AA	TT	CC	CC	CC
**	**	2	M	CC	CC	AT	TC	CT	AC	CG
**	**	1	N	CC	CC	AT	TC	CT	AC	CG
**	**	1	C	TT	GG	AA	TT	CC	CC	CC
**	**	1	N	TT	CG	AA	TT	CC	CC	CC
**	**	1	C	CC	CC	TT	CC	TT	AA	GG
**	**	2	C	CT	CG	AA	TT	CC	CC	CC
**	**	1	C	CC	CC	AT	TC	CT	AC	CG
**	**	2	N	CC	CG	AT	TC	CT	AC	CG
**	**	2	C	CT	CC	AT	TC	CT	AC	CG
**	**	1	M	CC	CC	AA	TT	CC	CC	CC
**	**	2	N	TT	CG	AA	TT	CC	CC	CC
**	**	1	C	TT	CC	AA	TT	CC	CC	GG
**	**	2	C	CC	CC	AT	TT	CT	AC	CG
**	**	1	C	CC	CC	AT	TC	CT	AC	CG
**	**	2	N	TT	CC	AA	TT	CC	CC	CC
**	**	2	C	CC	CG	AT	TC	CT	AC	CG
**	**	2	N	TT	CC	AA	TT	CC	CC	CC
**	**	2	N	CC	GG	AT	TC	CT	AC	CG
**	**	1	N	TT	CC	AA	TT	CC	CC	CG
**	**	2	N	CC	CC	AT	TC	CT	AC	CG
**	**	2	C	CC	CC	TT	CC	TT	AA	GG
**	**	2	N	CC	CC	AT	TC	CT	AC	CG
**	**	1	C	CT	CC	AA	TC	CC	AC	CG
**	**	1	C	CC	CC	AT	TC	CT	AC	CG
**	**	2	C	TT	CC	AA	TT	CC	CC	CC
**	**	2	N	CC	CC	AT	TC	CT	AC	CG
**	**	1	C	CC	CG	AT	TC	CT	AC	CG
**	**	2	N	CC	CG	AA	TT	CC	CC	CC
**	**	1	N	CC	CC	AT	TC	CT	AC	GG
**	**	2	M	CT	CC	AA	TC	CC	AC	CG
**	**	1	C	CC	CC	AA	TC	CC	CC	CC
**	**	1	C	TT	CC	AA	TC	CC	CC	CC
**	**	2	C	TT	CG	AA	TT	CC	CC	CC
**	**	2	C	CC	CC	AA	TT	CT	AC	CG
**	**	1	N	TT	CC	AA	TT	CC	CC	CC
**	**	2	M	TT	CC	AA	TC	CC	CC	CC
**	**	2	C	CC	CC	TT	CC	TT	AA	GG
**	**	1	N	TT	CC	AA	TC	CC	CC	CC
**	**	2	N	CC	CC	AT	TC	CT	AC	CG
**	**	2	C	TT	CC	AA	TT	CC	CC	CC
**	**	1	C	CC	CC	AA	TT	CC	CC	CC
**	**	1	C	CC	CC	AA	CC	CC	AA	GG
**	**	2	N	CC	CG	TT	TC	TT	AC	CG
**	**	1	M	TT	CG	AT	TC	CT	CC	CC
**	**	2	N	CT	CG	AA	TT	CC	CC	CC
**	**	1	C	CC	CC	AA	TT	CC	CC	CC
**	**	1	N	TT	CC	AA	TT	CC	CC	CC
**	**	2	C	TT	CC	AA	TT	CC	CC	CG
**	**	2	C	TT	CG	AA	TT	CC	CC	CC
**	**	2	C	TT	CG	AA	TC	CC	CC	CC
**	**	2	N	TT	CG	AT	TC	CT	AC	CC
**	**	1	C	CC	CC	AT	TC	CT	AC	CC
**	**	1	N	TT	CG	AA	TT	CC	CC	CG
**	**	2	N	TT	CC	AA	TT	CC	CC	CC
**	**	1	N	TT	CG	AA	TT	CC	CC	CC
**	**	2	N	CC	CC	AT	TC	CT	AC	CG
**	**	1	PSC	CC	CC	AT	TC	CT	AC	CG
**	**	1	C	CC	CC	AT	TC	CT	AC	CG
**	**	1	C	TT	CC	AA	TT	CT	CC	CC
**	**	2	M	TT	CG	AA	TT	CC	CC	CC
**	**	2	C	CC	CC	AT	TC	CT	AC	CG
**	**	2	C	TT	CC	AT	TC	CT	AC	CG
**	**	2	N	CT	CC	AA	TT	CC	CC	CC
**	**	1	N	CC	CC	AT	TT	CT	AC	CG
**	**	1	C	CC	CG	AT	TC	CT	AC	CG
**	**	2	N	CT	CC	AA	TT	CC	CC	CG
**	**	1	C	CC	CC	AA	TT	CC	CC	CC
**	**	2	C	TT	CC	AA	TT	CC	CC	CC
**	**	1	C	CC	CC	AT	TC	CT	AC	CG
**	**	1	M	CC	CC	TT	CC	CT	AA	CG
**	**	2	C	CC	CG	AA	TT	CC	CC	CC
**	**	2	N	TT	CG	AA	TT	CC	CC	CC
**	**	2	N	TT	CC	AA	TT	CC	CC	CC
**	**	1	N	CC	CC	AT	TC	CT	AC	CG
**	**	1	N	TT	CG	AA	TC	CC	CC	CC
**	**	1	M	TT	CC	AA	TT	CC	CC	CC
**	**	2	N	CC	CG	AT	TC	CT	AC	CG
**	**	1	N	TT	GG	AT	TC	CT	AC	CG
**	**	1	C	TT	CC	AA	TT	CC	CC	CC
**	**	2	C	CC	CC	AA	TT	CT	AC	CC
**	**	2	N	TT	CG	AA	CC	CC	CC	CC
**	**	2	N	CC	CC	AA	TT	CC	CC	CC
**	**	2	N	CC	CG	AT	TT	CT	AC	CG
**	**	2	C	TT	CC	AA	TT	CT	AC	GG
**	**	2	N	CC	GG	AA	TC	CC	CC	CC
**	**	1	N	TT	CC	AA	TT	CC	CC	CC
**	**	2	N	TT	CC	AA	TT	CC	CC	CC
**	**	1	N	CC	CG	AT	TT	CT	AC	CG
**	**	1	N	TT	CC	AA	TT	CC	CC	CC
**	**	2	C	CC	CC	TT	CC	TT	AA	GG
**	**	1	C	CT	CC	AA	CC	CC	CC	GG
**	**	2	M	TT	CG	AA	TC	CC	CC	CC
**	**	1	PSC	CC	CG	AT	TC	CT	AC	CG
**	**	2	M	TT	CC	AA	TC	CC	CC	CC
**	**	1	N	CC	CC	AT	TC	CT	AC	CG
**	**	1	N	TT	CC	AA	TT	CC	CC	CC
**	**	1	M	TT	CG	AA	TT	CC	CC	CC
**	**	2	PSC	TT	CG	AT	TC	CT	AC	CG
**	**	1	M	CC	CC	AT	TC	CT	AC	CG
**	**	2	N	CC	CC	AA	TC	CT	AC	CG
**	**	2	C	CC	CG	TT	TC	TT	CC	CG
**	**	2	M	CC	CC	AT	TT	CT	AC	CC
**	**	1	N	CC	CC	AA	CC	CC	CC	CC
**	**	1	N	CC	CG	AA	TT	CC	CC	CC
**	**	1	M	CC	CC	AT	TT	CT	CC	CC
**	**	1	0	TT	GG	AA	TT	CC	CC	CC
**	**	2	0	CT	CC	AA	TT	CC	CC	CC
**	**	1	0	CC	CC	AA	TT	CC	CC	CC
**	**	1	0	TT	CC	AA	TC	CC	CC	CC
**	**	2	0	TT	CG	AA	TT	CC	CC	CC
**	**	1	0	CT	CC	AT	TC	CT	AC	CG
**	**	1	0	CT	CC	AA	TT	CC	CC	CC
**	**	2	0	TT	CG	AA	TT	CC	CC	CC
**	**	1	0	CT	GG	TT	CC	TT	AA	GG
**	**	2	0	TT	CC	AA	TT	CC	CC	CC
**	**	2	0	TT	GG	AA	TC	CC	CC	CC
**	**	1	0	TT	CC	AA	TT	CC	CC	CC
**	**	2	0	CT	CG	TT	CC	TT	AA	GG
**	**	2	0	TT	CG	AA	TT	CC	CC	CC
**	**	1	0	TT	CG	AA	TT	CC	CC	CC
**	**	2	0	TT	CG	AT	TC	CT	AC	CG
**	**	2	0	CT	CG	AT	CC	CT	AC	CG
**	**	2	0	TT	GG	AA	TT	CC	AC	CC
**	**	2	0	TT	CG	AA	TT	CC	CC	CC
**	**	2	0	TT	CG	AA	TC	CC	CC	CC
**	**	1	0	TT	GG	AA	TT	CC	CC	CC
**	**	2	0	TT	CG	AA	TT	CC	CC	CC
**	**	2	0	CT	CG	AT	TC	CT	AC	CG
**	**	1	0	TT	CG	AA	TT	CC	CC	CC
**	**	2	0	CC	CG	TT	CC	TT	AA	GG
**	**	2	0	CT	GG	AT	TC	CT	AC	CG
**	**	2	0	CT	CG	AT	TC	CT	AC	CG
**	**	2	0	CT	CC	AT	CC	CT	AC	CG
**	**	2	0	CT	CG	AT	TC	CT	AC	CG
**	**	1	0	CT	GG	AT	TC	CT	AC	CG
**	**	1	0	TT	GG	AA	TT	CC	CC	CC
**	**	2	0	TT	CC	AA	TC	CC	CC	CC
**	**	1	0	TT	CC	AA	TC	CC	CC	CC
**	**	2	0	TT	GG	AT	CC	CT	AC	CG
**	**	1	0	CT	CG	AT	TC	CT	AC	CG
**	**	1	0	TT	GG	AT	TC	CT	AC	CG
**	**	1	0	CT	CG	AT	TC	CT	AC	CG
**	**	2	0	CT	CG	AA	TT	CC	CC	CC
**	**	2	0	TT	CG	AA	TC	CC	CC	CC
**	**	2	0	CC	CC	TT	CC	TT	AA	GG
**	**	1	0	TT	CG	AT	TC	CT	AC	CG
**	**	2	0	TT	CC	AA	TT	CC	CC	CC
**	**	1	0	TT	CC	AA	TT	CC	CC	CC
**	**	1	0	TT	CG	AA	TT	CC	CC	CC
**	**	1	0	CC	CC	AT	TC	CT	AC	CG
**	**	1	0	TT	CC	AA	TC	CC	CC	CG
**	**	1	0	TT	CC	AA	TT	CC	CC	CC
**	**	2	0	CT	CC	TT	CC	TT	AA	GG
**	**	1	0	TT	GG	AA	TC	CC	CC	CC
**	**	2	0	TT	CC	AA	CC	CC	CC	CC
**	**	2	0	CT	GG	AT	TC	CT	AC	CG
**	**	2	0	CT	CG	AT	TC	CT	AC	CG
**	**	1	0	TT	CC	AT	TC	CT	AC	CG
**	**	2	0	TT	GG	AA	TT	CC	CC	CC
**	**	2	0	TT	CC	AA	TT	CC	CC	CC
**	**	2	0	TT	CC	AT	TC	CT	AC	CG
**	**	2	0	CT	CC	TT	CC	TT	AA	GG
**	**	1	0	TT	CC	AA	TT	CC	AA	CC
**	**	2	0	TT	CG	AT	TC	CT	AC	CG
**	**	2	0	TT	CG	AA	TT	CC	CC	CC
**	**	2	0	TT	CG	AA	TT	CC	CC	CC
**	**	2	0	CT	CC	AA	TT	CC	CC	CC
**	**	2	0	TT	GG	TT	CC	TT	AA	GG
**	**	2	0	CT	CC	AA	TC	CC	CC	CC
**	**	2	0	CT	CG	AT	TC	CT	AC	CC
**	**	2	0	CT	CG	AA	TT	CC	CC	CC
**	**	2	0	TT	GG	AA	TT	CC	CC	CC
**	**	1	0	CT	CG	AT	TC	CT	AC	CG
**	**	2	0	TT	CC	AA	TT	CC	CC	CG
**	**	2	0	TT	GG	AA	TT	CC	CC	CC
**	**	2	0	CT	CG	AT	TC	CT	AC	CG
**	**	2	0	CT	GG	TT	CC	TT	AA	GG
**	**	2	0	CC	GG	TT	CC	TT	AA	GG
**	**	2	0	TT	CG	AA	TC	CC	CC	CC
**	**	2	0	CT	CG	AT	TC	CT	AC	CG
**	**	1	0	CT	CC	AT	TC	CT	AC	CG
**	**	2	0	TT	CG	AA	TT	CC	CC	CC
**	**	1	0	CT	CG	AT	TC	CT	AC	CG
**	**	2	0	TT	CC	AA	TT	CC	CC	CC
**	**	2	0	CT	CG	AA	TT	CC	CC	CC
**	**	2	0	CT	GG	AT	TC	CT	AC	CG
**	**	2	0	CT	CG	AT	TC	CT	AC	CG
**	**	1	0	TT	CG	AT	TC	CT	AC	CC
**	**	2	0	CT	CG	AA	TT	CC	CC	CC
**	**	2	0	TT	CC	AA	TC	CC	CC	CC
**	**	1	0	CT	CC	AT	CC	CT	AC	CG
**	**	2	0	TT	CC	AT	TC	CT	AC	CC
**	**	2	0	CC	CC	AT	TC	CT	AC	CG
**	**	2	0	CT	CC	AT	TC	CT	AC	CG
**	**	1	0	CC	CG	TT	CC	CT	AA	GG
**	**	1	0	CT	CG	AT	TC	CT	AC	CG
**	**	2	0	TT	GG	AA	TT	CC	CC	CC
**	**	1	0	CC	GG	AT	TC	CT	AC	CG
**	**	1	0	CT	CG	AT	TC	CT	AC	CG
**	**	2	0	CT	CG	AA	TT	CC	CC	CC
**	**	1	0	TT	CG	AA	TT	CC	CC	CC
**	**	1	0	TT	CC	AA	TC	CC	CC	CC
**	**	2	0	TT	CC	AA	TT	CC	CC	CC
**	**	1	0	CT	CC	AT	TC	CT	AC	CG
**	**	2	0	TT	CG	AA	TT	CC	CC	CC
**	**	2	0	CT	CG	AA	TT	CC	CC	CC
**	**	2	0	CT	CG	AT	TC	CT	AC	CG
**	**	1	0	CT	CG	TT	CC	TT	AA	GG
**	**	2	0	TT	GG	AA	TT	CC	CC	CC
**	**	2	0	TT	CG	AA	TT	CC	CC	CC
**	**	1	0	CT	CC	AT	TC	CT	AC	CG
**	**	1	0	TT	CC	AT	TC	CT	AC	CG
**	**	2	0	TT	GG	AA	TT	CC	CC	CC
**	**	2	0	CT	CG	AT	TC	CT	AC	CG
**	**	2	0	CT	CC	AA	TT	CC	CC	CC
**	**	1	0	CT	CG	TT	CC	TT	AA	GG
**	**	2	0	TT	CG	AT	TC	CT	AC	CG
**	**	1	0	TT	CC	AA	TT	CC	CC	CC
**	**	1	0	TT	CG	AA	TC	CT	AC	CG
**	**	2	0	TT	GG	AT	TC	CT	AC	CG
**	**	2	0	TT	CG	AA	TC	CC	CC	CC
**	**	2	0	CT	CC	AA	TT	CC	CC	CC
**	**	1	0	TT	CC	AA	TT	CC	CC	CC
**	**	2	0	CT	CG	AT	TC	CT	AC	CG
**	**	1	0	TT	CG	AA	TC	CC	CC	CC
**	**	2	0	CC	CG	AA	TT	CC	CC	CC
**	**	1	0	TT	CC	AA	TT	CC	CC	CC
**	**	2	0	CC	CG	TT	CC	TT	AA	GG
**	**	1	0	TT	CG	AA	TT	CC	CC	CC
**	**	2	0	TT	CC	AT	TC	CT	AC	CG
**	**	2	0	TT	CG	AA	TT	CC	CC	CC
**	**	2	0	TT	CG	AT	CC	TT	AA	GG
**	**	2	0	CT	GG	AA	TT	CC	CC	CC
**	**	2	0	CT	CG	AT	TC	CT	AC	CG
**	**	2	0	TT	CC	AA	TT	CC	CC	CC
**	**	2	0	CT	CC	AA	TC	CC	AC	CC
**	**	2	0	TT	CG	AA	TT	CC	CC	CC
**	**	1	0	TT	GG	AT	TC	CT	AC	CG
**	**	1	0	TT	CG	AA	TT	CC	CC	CC
**	**	1	0	TT	GG	AA	TT	CC	CC	CC
**	**	1	0	CT	CG	AT	TC	CT	CC	CG
**	**	2	0	CT	CC	AT	TC	CT	AC	CG
**	**	1	0	CT	CG	AA	TT	CC	CC	CC
**	**	1	0	CT	CG	AT	TC	CT	AC	CG
**	**	2	0	CC	CG	AT	CC	TT	AA	GG
**	**	1	0	TT	GG	AA	TT	CC	CC	CC
**	**	2	0	TT	GG	AA	TT	CC	CC	CC
**	**	1	0	CT	CC	AT	TC	CT	AC	CG
**	**	2	0	TT	CG	AT	TC	CT	AC	CG
**	**	2	0	TT	CC	AT	TC	CT	AC	CG
**	**	2	0	CT	GG	AT	TC	CT	AC	CG
**	**	1	0	CT	CC	AT	TC	CT	AC	CG
**	**	2	0	TT	CG	AA	TC	CT	AC	CG
**	**	1	0	CT	CG	TT	CC	TT	AA	CG
**	**	1	0	TT	GG	AA	TT	CC	CC	CC
**	**	1	0	TT	CG	AA	TT	CC	CC	CC
**	**	1	0	TT	CC	AA	TC	CC	CC	CC
**	**	1	0	TT	GG	AA	TT	CC	CC	CC
**	**	2	0	CC	CG	AT	TC	CT	AC	CG
**	**	1	0	TT	CC	AA	TT	CC	CC	CC
**	**	2	0	TT	CC	AA	TT	CC	CC	CC
**	**	1	0	CC	GG	TT	CC	TT	AA	GG
**	**	1	0	CT	CC	AT	TC	CT	AC	CG
**	**	2	0	CT	CG	AT	TC	CT	AC	CG
**	**	1	0	TT	CG	AT	TC	CT	AC	CG
**	**	2	0	CT	CC	AT	TC	CT	AC	CG
**	**	1	0	CT	CG	AT	TC	CT	AA	CG
**	**	2	0	TT	GG	AA	TT	CC	CC	CC
**	**	1	0	TT	CG	AT	TC	CT	AC	CG
**	**	1	0	TT	GG	AT	CC	CT	AC	CG
**	**	1	0	TT	GG	AA	TT	CC	CC	CC
**	**	1	0	TT	CG	AA	TT	CC	CC	CC
**	**	1	0	CC	GG	AA	TT	CC	CC	CC
**	**	1	0	CT	CG	AT	TC	CT	AC	CG
**	**	1	0	TT	CG	AA	TT	CC	CC	CC
**	**	2	0	TT	GG	AT	TC	CT	AC	CG
**	**	2	0	TT	CG	AT	TC	CT	AC	CG
**	**	2	0	CT	CC	AT	TC	CT	AC	CG
**	**	1	0	TT	GG	AT	TC	CT	AC	CG
**	**	1	0	TT	CC	AA	TT	CC	CC	CC
**	**	2	0	TT	CG	AT	TC	CT	AC	CG
**	**	1	0	CT	CC	AT	CC	CT	AC	CG
**	**	1	0	TT	CG	AT	TT	CC	CC	CC
**	**	2	0	TT	CG	AT	CC	TT	AA	GG
**	**	2	0	TT	GG	AA	TT	CC	CC	CC
**	**	1	0	TT	CG	AA	TT	CC	CC	CC
**	**	1	0	CT	CC	AA	TC	CC	CC	CC
**	**	2	0	TT	CG	AA	TT	CC	CC	CC
**	**	1	0	TT	CG	AA	TT	CC	CC	CC
**	**	2	0	TT	CG	AA	TT	CC	CC	CC
**	**	2	0	TT	CG	AT	TC	CT	AC	CG
**	**	2	0	CC	GG	AA	TT	CC	CC	CC
**	**	2	0	CT	CC	AT	TT	CT	AC	CG
**	**	2	0	CT	CC	AT	TC	CT	AC	CG
**	**	2	0	TT	CC	AA	TT	CC	CC	CC
**	**	1	0	TT	CC	AA	TT	CC	CC	CC
**	**	1	0	TT	GG	AA	TT	CC	CC	CC
**	**	2	0	TT	CC	AT	TC	CT	AC	CG
**	**	1	0	CT	CC	AT	TC	CT	AC	CG
**	**	2	0	CC	GG	AT	CC	TT	AA	GG
**	**	2	0	CT	CG	AT	TC	CT	AC	CG
**	**	2	0	TT	CG	AT	TC	CT	AC	CG
**	**	2	0	CC	CG	TT	CC	TT	AA	GG
**	**	2	0	CT	GG	AT	TC	CT	AC	CG
**	**	1	0	TT	CC	AA	TC	CC	CC	CC
**	**	1	0	TT	GG	AA	TT	CC	CC	CC
**	**	1	0	TT	CG	AA	TT	CC	CC	CC
**	**	2	0	TT	CG	AA	TT	CC	CC	CC
**	**	1	0	TT	CG	AT	TC	CT	AC	CG
**	**	2	0	CT	CG	AT	TC	CT	AC	CG
**	**	1	0	CT	CC	AT	TC	CT	AC	CG
**	**	1	0	CC	CC	AA	TT	CC	CC	CC
**	**	2	0	CT	CG	AT	TC	CT	AC	CG
**	**	2	0	TT	CC	AT	TC	CT	AC	CG
**	**	2	0	TT	GG	AT	TC	CT	AC	CG
**	**	2	0	CT	CC	AT	TC	CT	AC	CG
**	**	1	0	CT	CG	AT	TC	CT	AC	CG
**	**	2	0	CT	CG	AT	TC	CT	AC	CG
**	**	1	0	CT	GG	AA	TT	CC	CC	CC
**	**	2	0	CT	CG	AA	TT	CC	CC	CC
**	**	2	0	CT	CG	AA	TT	CC	CC	CC
**	**	2	0	TT	GG	AA	TT	CC	CC	CC
**	**	1	0	TT	CG	AT	TC	CT	AC	CG
**	**	2	0	CT	CG	TT	CC	TT	AA	GG
**	**	1	0	TT	CC	AA	TT	CC	CC	GG
**	**	2	0	TT	CG	AA	TT	CC	CC	CC
**	**	2	0	TT	GG	AA	CC	CC	CC	CC
**	**	1	0	TT	CC	AA	TC	CC	CC	CC
**	**	2	0	TT	CG	AA	TT	CC	CC	CC
**	**	2	0	CT	CG	AT	TC	CT	AC	CG
**	**	1	0	TT	CG	AA	TC	CC	CC	CC
**	**	2	0	TT	CG	AT	TC	CT	AC	CG
**	**	2	0	CT	CG	AT	TC	CT	AC	CG
**	**	2	0	TT	CG	AA	TT	CC	CC	CC
**	**	2	0	TT	CC	AA	TT	CC	CC	CC
**	**	1	0	CT	GG	AT	TC	CT	AC	CG
**	**	1	0	CT	GG	AT	TC	CT	AC	CG
**	**	1	0	TT	CG	AA	TT	CC	CC	CC
**	**	1	0	TT	GG	AA	CC	CC	CC	CC
**	**	1	0	TT	GG	AA	TC	CC	CC	CC
**	**	1	0	CT	CC	AT	TC	CT	AC	CG
**	**	2	0	CT	CC	AT	TC	CT	AC	CG
**	**	2	0	TT	GG	AA	TT	CC	CC	CC
**	**	2	0	TT	CG	AA	TT	CC	CC	CC
**	**	2	0	CT	CG	AA	TT	CC	CC	CC
**	**	1	0	TT	GG	TT	CC	TT	AA	GG
**	**	1	0	CT	CC	AT	TC	CT	AC	CG
**	**	2	0	CT	GG	AA	TC	CT	AC	CG
**	**	2	0	TT	CG	AA	TT	CC	CC	CC
**	**	2	0	TT	CC	AA	TT	CC	CC	CG
**	**	2	0	CC	CC	AA	TT	CC	CC	CC
**	**	2	0	CT	GG	AT	TC	CT	AC	CG
**	**	2	0	TT	CG	AA	TC	CC	CC	CC
**	**	2	0	CT	CC	AT	CC	TT	AA	GG
**	**	2	0	CT	CG	AA	TT	CC	CC	CC
**	**	2	0	CT	CG	AT	TC	CT	AC	CG
**	**	2	0	CT	GG	AT	TC	CT	AC	CG
**	**	2	0	CT	GG	AA	TT	CC	CC	CC
**	**	2	0	CT	CG	AT	TC	CT	AC	CG
**	**	1	0	TT	CG	AA	TT	CC	CC	CC
**	**	2	0	CT	CG	AT	CC	CT	AC	CG
**	**	2	0	CT	GG	AT	TC	CT	AC	CG
**	**	1	0	CT	CG	AA	TT	CC	CC	CC
**	**	1	0	TT	CC	AT	TC	CT	AC	CG
**	**	2	0	TT	CG	AA	TC	CC	CC	CC
**	**	2	0	CC	CG	AT	TC	CT	AC	CG
**	**	2	0	TT	CC	AT	CC	CT	AC	CG
**	**	1	0	CT	CG	AT	TC	CT	AC	CG
**	**	2	0	TT	CC	AT	TC	CT	AC	CC
**	**	2	0	CC	GG	AA	TT	CC	CC	CC
**	**	1	4	CT	CG	AT	TC	CT	AC	CG
**	**	1	4	TT	GG	AA	TT	CC	CC	CC
**	**	1	0	CT	CC	AA	TT	CC	CC	CC
**	**	1	4	CT	GG	AA	TT	CC	CC	CC
**	**	2	4	TT	GG	TT	CC	TT	AA	GG
**	**	2	0	TT	CC	AT	TC	CT	AC	CG
**	**	2	0	CT	GG	AA	TC	CC	CC	CC
**	**	2	0	TT	GG	AA	TT	CC	CC	CC
**	**	2	4	TT	GG	AT	TC	CT	AC	CG
**	**	2	0	TT	CG	AA	TT	CC	CC	CC
**	**	1	4	TT	CG	AT	TC	CT	AC	CG
**	**	1	0	CT	CG	AT	CC	CT	AC	CG
**	**	2	0	TT	CC	AA	TT	CC	CC	CG
**	**	2	0	CC	CG	AT	TC	CT	AC	CG
**	**	2	0	CC	CG	AT	TC	CT	AC	CG
**	**	2	0	TT	CC	AA	TT	CC	CC	CC
**	**	1	0	TT	CG	AA	TT	CC	CC	CC
**	**	1	0	CT	CG	AT	TC	CT	AC	CG
**	**	1	0	TT	CG	AA	TT	CC	CC	CC
**	**	1	0	TT	CC	AA	TT	CC	CC	CC
**	**	2	0	CT	CG	AA	TT	CC	CC	CC
**	**	2	0	TT	CC	AA	TT	CC	CC	CC
**	**	1	0	TT	CC	AT	TC	CT	AC	CG
**	**	2	0	TT	GG	AT	TC	CT	AC	CG
**	**	1	0	CT	CG	AT	TC	CT	AC	CG
**	**	1	0	CT	CC	AA	TT	CC	CC	CC
**	**	2	0	TT	GG	AA	TT	CC	CC	CC
**	**	2	0	TT	CC	AA	TT	CC	CC	CC
**	**	1	0	CT	CG	AA	TT	CC	CC	CC
**	**	2	0	CT	CG	AA	TT	CC	CC	CC
**	**	2	0	TT	CG	AA	TT	CC	CC	CC
**	**	2	0	CT	CC	AA	TT	CC	AC	CC
**	**	2	0	TT	CG	AT	TC	CT	AC	CG
**	**	2	0	CT	CG	AT	TC	CT	AC	CG
**	**	1	0	CT	CG	TT	CC	TT	AA	GG
**	**	1	0	TT	CC	AA	TT	CC	CC	CC
**	**	2	0	TT	CC	AA	TT	CC	CC	CC
**	**	2	0	TT	CG	AT	TC	CC	AC	CG
**	**	2	0	CT	CG	AA	TT	CC	CC	CC
**	**	1	0	CT	CG	AT	TC	CT	AC	CG
**	**	1	0	CT	GG	AA	TT	CC	CC	CC
**	**	2	0	TT	CG	AA	TT	CC	CC	CC
**	**	2	0	CT	CG	AT	TC	CT	AC	CG
**	**	1	0	TT	CC	AA	TC	CT	AC	CG
**	**	2	0	CT	CG	AA	TT	CC	CC	CC
**	**	1	0	TT	CC	AA	TT	CT	AC	CC
**	**	2	0	TT	CC	AT	TC	CT	AC	CG
**	**	1	0	CT	CG	AA	TT	CC	CC	CC
**	**	2	0	CT	CC	AT	TC	CT	AC	CG
**	**	2	0	TT	CC	AT	TC	CT	AC	CG
**	**	2	0	TT	CC	TT	TC	CT	AC	CG
**	**	1	0	TT	GG	AA	TT	CC	CC	CC
**	**	1	0	TT	CC	AT	TC	CT	AC	CG
**	**	2	0	CT	GG	AT	CC	CT	AC	CG
**	**	2	0	CT	CG	TT	CC	TT	AA	GG
**	**	1	0	CT	CG	AA	TT	CC	CC	CC
**	**	2	0	CT	CG	AT	TC	CT	AC	CG
**	**	2	0	TT	GG	AA	TT	CC	CC	CC
**	**	1	0	TT	CG	AA	TT	CC	CC	CC
**	**	2	0	TT	CG	AT	TC	CT	AC	CG
**	**	1	0	TT	CG	AA	TC	CC	CC	CC
**	**	2	0	CT	CG	AT	TC	CT	AC	CG
**	**	2	0	TT	GG	AA	TT	CC	CC	CC
**	**	2	0	CT	CC	AT	TC	CT	AC	CG
**	**	1	0	CT	CC	AA	TC	CC	CC	CC
**	**	2	0	TT	CG	AA	TT	CC	CC	CC
**	**	2	0	TT	CC	AA	TT	CC	CC	CC
**	**	2	0	TT	CG	AA	TT	CC	CC	CC
**	**	1	0	TT	CC	TT	CC	TT	AC	GG
**	**	2	0	TT	CC	TT	TC	CT	AC	GG
**	**	1	0	CT	CC	AA	TT	CC	CC	CC
**	**	2	0	CC	CG	AA	TT	CC	CC	CC
**	**	2	0	TT	CG	AA	TT	CC	CC	CC
**	**	2	0	CT	CG	AA	TT	CC	CC	CC
**	**	2	0	TT	CG	AA	TT	CC	CC	CC
**	**	2	0	CT	CC	AA	TT	CC	CC	CC
**	**	2	0	TT	CG	AA	TT	CC	CC	CC
**	**	2	0	CT	CC	AA	TT	CC	CC	CC
**	**	2	0	TT	GG	AA	TT	CT	CC	GG
**	**	1	0	CT	CC	AA	TT	CC	CC	CC
**	**	2	0	TT	CC	AA	TT	CC	CC	CC
**	**	1	0	TT	CG	AT	TC	CT	AC	CG
**	**	2	0	CT	CC	AA	TC	CT	AC	GG
**	**	2	0	TT	CC	AA	TT	CC	CC	CC
**	**	1	0	TT	GG	AA	TC	CT	AC	CC
**	**	2	0	CT	CC	AT	TC	CT	AC	CG
**	**	2	1	TT	CG	AA	TT	CC	CC	CC
**	**	2	1	TT	CG	AA	TT	CC	CC	CC
**	**	2	1	CT	CC	AT	CC	CT	AC	CG
**	**	1	1	CT	GG	AA	TT	CC	CC	CC
**	**	2	1	TT	CG	AT	TC	CT	AC	CG
**	**	2	1	CT	CG	AT	TC	CT	AC	CG
**	**	2	1	TT	CC	AT	TC	CT	AC	GG
**	**	2	1	CT	CG	AT	TC	CT	AC	CG
**	**	1	2	TT	CG	AA	TT	CC	CC	CC
**	**	2	1	TT	CG	AA	TT	CC	CC	CC
**	**	2	1	CC	CC	AT	TC	CT	AC	CG
**	**	2	1	TT	CC	AA	TC	CC	CC	CC
**	**	2	1	TT	GG	AA	TC	CC	CC	CC
**	**	2	1	TT	CG	AA	TT	CC	CC	CC
**	**	2	1	CT	CC	AT	TC	CT	AC	CG
**	**	2	1	TT	GG	AA	TC	CC	CC	CC
**	**	1	1	TT	CG	AA	TT	CC	CC	CC
**	**	2	1	CT	CG	AT	CC	TT	AA	CG
**	**	2	1	CT	CG	AT	TC	CT	AC	CG
**	**	1	1	CC	CG	AA	TT	CC	CC	CC
**	**	2	1	TT	CG	AT	TC	CT	AC	CG
**	**	2	1	TT	CC	AA	TC	CC	CC	CC
**	**	2	1	CC	CG	TT	CC	TT	AA	GG
**	**	2	1	TT	CC	AA	TC	CC	CC	CC
**	**	2	1	TT	CG	AA	TT	CC	CC	CC
**	**	1	1	CT	CG	AT	TC	CT	AC	CG
**	**	2	1	CT	CC	AA	TT	CT	AC	CC
**	**	2	1	TT	CG	AA	TC	CC	CC	CC
**	**	2	1	TT	CC	AA	TT	CC	CC	CC
**	**	2	1	CT	CG	AA	TC	CC	CC	CC
**	**	2	1	CT	GG	AT	TC	CT	AC	CG
**	**	2	1	TT	CG	AA	TT	CC	CC	CC
**	**	2	1	TT	CG	AA	TT	CC	CC	CC
**	**	2	1	CT	CG	AT	TC	CT	AC	CG
**	**	2	1	TT	CG	AA	TT	CC	CC	CC
**	**	2	1	TT	CG	AA	TT	CC	CC	CC
**	**	2	1	CT	GG	AT	TC	CT	AC	CG
**	**	2	1	CC	CG	AT	TC	CT	AC	CC
**	**	2	1	CC	CC	AA	TT	CC	CC	CC
**	**	2	1	TT	CG	AA	TC	CC	CC	CC
**	**	2	1	TT	CG	AA	TC	CC	CC	CG
**	**	2	1	CC	CG	TT	CC	TT	AA	GG
**	**	2	1	TT	CG	AA	TT	CC	CC	CC
**	**	2	1	TT	GG	AA	TT	CC	CC	CC
**	**	2	1	CT	CG	AA	TT	CC	CC	CC
**	**	2	1	CT	CG	AT	TC	CC	AC	CG
**	**	1	1	TT	CC	AA	TT	CC	CC	CG
**	**	2	1	TT	CC	AA	TT	CC	CC	CC
**	**	2	1	TT	CG	AT	TC	CT	AC	CG
**	**	1	1	TT	CG	AA	TT	CC	CC	CC
**	**	2	1	TT	CG	AA	TT	CC	CC	CC
**	**	2	1	CT	CC	AA	TT	CC	CC	CC
**	**	2	1	TT	GG	AA	TT	CC	CC	CC
**	**	2	1	TT	CG	AA	TC	CT	AC	CG
**	**	2	1	TT	CG	AT	CC	CT	AA	CG
**	**	2	1	CC	CC	AT	TC	CT	AC	CG
**	**	2	1	CT	CC	AA	TT	CC	CC	CC
**	**	2	1	CT	CC	AT	CC	CT	AC	CG
**	**	1	1	CT	CG	AT	TC	CT	AC	CG
**	**	1	1	CT	CC	AT	TC	CT	AC	CG
**	**	2	1	CT	GG	AA	TT	CC	CC	CC
**	**	1	1	CT	GG	AA	TT	CC	CC	CC
**	**	1	1	TT	CG	AA	TT	CC	CC	CC
**	**	2	1	CT	CG	AT	TC	CT	AC	CG
**	**	2	1	CT	CC	AT	TC	CT	AC	CG
**	**	2	1	CT	CG	AT	TC	CT	AC	CG
**	**	1	1	TT	CG	AA	TT	CC	CC	CC
**	**	2	1	CT	CG	AT	TC	CT	AC	CG
**	**	2	1	CT	CG	AA	TT	CC	CC	CC
**	**	1	1	CT	CG	AT	TC	CT	AC	CG
**	**	2	1	TT	CG	AA	TT	CC	CC	CC
**	**	2	1	TT	CC	AA	TT	CC	CC	CC
**	**	2	1	TT	CC	AA	TT	CC	CC	CG
**	**	2	1	TT	CG	AA	TC	CC	CC	CC
**	**	2	1	CC	GG	AT	TC	CT	AC	CG
**	**	2	1	TT	CC	AA	TT	CC	CC	CC
**	**	2	1	TT	CC	AT	TC	CT	AC	CG
**	**	2	1	CC	CG	TT	CC	TT	AA	GG
**	**	2	1	TT	CG	AA	TT	CC	CC	CC
**	**	2	1	TT	CG	AA	TT	CC	CC	CC
**	**	1	1	TT	CC	AA	TT	CC	CC	CC
**	**	2	1	CT	CC	AT	TC	CT	AC	CG
**	**	1	1	TT	CG	AA	TT	CC	CC	CC
**	**	2	1	CT	CG	AT	TC	CT	AC	CG
**	**	2	1	TT	CC	AA	TT	CC	CC	CC
**	**	2	1	TT	CC	AA	TT	CC	CC	CC
**	**	2	1	CT	CC	AT	TC	CT	AC	CG
**	**	2	1	TT	CG	AA	TT	CC	CC	CC
**	**	1	1	TT	CC	AA	TT	CC	CC	CC
**	**	2	1	CT	CC	AT	TC	CT	AC	CG
**	**	2	1	TT	CC	AA	TC	CC	CC	CC
**	**	1	1	TT	CC	AA	TT	CC	CC	CC
**	**	2	2	TT	CG	AT	TC	CT	AC	CG
**	**	2	1	CC	CG	AA	TT	CC	AC	CC
**	**	2	1	TT	GG	AT	TC	CT	AC	CG
**	**	2	1	TT	CC	AA	TT	CT	CC	CC
**	**	1	1	TT	CG	AA	TT	CC	CC	CG
**	**	1	4	TT	CC	AT	TC	CT	AC	CG
**	**	1	1	TT	CC	AA	TT	CC	CC	CC
**	**	2	4	TT	CG	AA	TT	CC	CC	CC
**	**	2	1	TT	CC	AT	TC	CT	AA	CG
**	**	2	2	CT	CG	AA	TT	CT	CC	CC
**	**	1	1	TT	CC	AT	TC	CT	AC	CG
**	**	2	1	CT	CG	AA	TC	CT	AA	CC
**	**	2	1	TT	CG	AA	TT	CC	CC	CC
**	**	2	1	TT	GG	AA	TT	CC	CC	CG
**	**	2	1	TT	CC	AT	TC	CT	AC	CG
**	**	1	1	CC	CG	TT	CC	TT	AA	GG
**	**	2	1	TT	CC	AA	TT	CC	CC	GG
**	**	1	1	CC	CG	AT	CC	TT	AA	CG
**	**	2	1	CT	CG	AA	TT	CC	CC	CC
**	**	1	1	TT	CG	AT	TC	CT	AC	CG
**	**	2	1	TT	GG	AA	TT	CC	CC	CC
**	**	1	1	CT	CC	TT	CC	TT	AA	GG
**	**	2	1	TT	CG	AA	TT	CC	CC	CC
**	**	2	1	TT	CG	AA	TT	CC	CC	CC
**	**	2	1	TT	CC	AA	TT	CC	CC	CC
**	**	1	1	CT	CC	AT	TC	CT	AC	CG
**	**	2	1	TT	CG	AA	TT	CC	CC	CC
**	**	2	1	TT	CG	AA	TT	CC	CC	CC
**	**	2	1	TT	CG	TT	CC	TT	AA	GG
**	**	1	1	CC	CG	TT	CC	TT	AA	GG
**	**	2	1	CC	GG	AA	TT	CC	CC	CC
**	**	2	1	TT	CG	AT	TC	CT	AC	CG
**	**	2	1	CT	GG	AA	TT	CC	CC	CC
**	**	1	1	CT	GG	AT	TC	CT	AC	CG
**	**	2	1	TT	CG	AA	TT	CC	CC	CC
**	**	1	1	CT	CG	AT	TC	CT	AC	CG
**	**	2	1	TT	CC	AA	TT	CC	CC	CC
**	**	2	1	TT	CG	AA	TT	CC	CC	CG
**	**	1	1	CC	CG	AA	TT	CC	CC	CC
**	**	1	1	TT	CG	AT	TC	CT	AC	CC
**	**	2	1	CT	CG	AT	TC	CT	AC	CC
**	**	2	1	CT	CG	AA	TT	CC	CC	GG
**	**	2	1	CT	CG	AA	TT	CC	CC	CC
**	**	2	1	CT	CG	AT	TC	CT	AC	CG
**	**	2	1	CT	CG	AA	TT	CC	CC	CC
**	**	2	1	CT	CC	AT	TC	CT	AC	CC
**	**	2	1	TT	CG	AA	TT	CC	CC	CC
**	**	1	1	TT	CG	AT	TC	CT	AC	CG
**	**	2	1	CT	CC	AT	TC	CT	AC	CG
**	**	1	1	TT	CG	AA	TT	CC	CC	CG
**	**	1	2	CC	GG	AT	TC	CT	AC	CG
**	**	2	1	CT	GG	AT	TC	CT	AC	CG
**	**	1	1	CT	GG	AT	TC	CT	AC	CG
**	**	2	1	TT	GG	AA	TC	CC	CC	CC
**	**	1	1	TT	CG	AA	TT	CC	CC	CC
**	**	1	1	TT	CG	AA	TC	CC	CC	CC
**	**	2	1	CC	CC	AT	TC	TT	AA	CC
**	**	2	1	TT	CC	AA	TT	CC	CC	CC
**	**	2	1	CT	GG	AT	TC	CC	AC	CG
**	**	2	1	CC	CG	AT	TC	CT	AC	CG
**	**	2	1	TT	CG	AA	TT	CC	CC	CC
**	**	2	1	TT	CC	AA	TT	CC	CC	CC
**	**	1	1	TT	GG	AA	TT	CC	CC	CC
**	**	2	1	TT	CG	AA	TT	CC	CC	CC
**	**	1	1	CT	CC	AT	TC	CT	AC	CG
**	**	1	1	CT	CG	AT	TC	CT	AC	CG
**	**	2	1	TT	CC	AA	TC	CC	CC	CC
**	**	2	1	CC	CG	AT	TC	CT	AC	CG
**	**	1	1	CC	CC	AT	TC	CT	AC	CG
**	**	1	1	TT	CG	AA	TT	CC	CC	CC
**	**	1	1	TT	CC	AT	TC	CT	AC	CG
**	**	2	4	TT	CG	AT	TC	CT	AC	CG
**	**	2	1	CT	CG	AT	TC	CC	AC	CG
**	**	1	1	TT	CG	AA	TC	CC	CC	CC
**	**	1	1	TT	CG	AA	TT	CC	CC	CC
**	**	2	1	CT	CG	AT	TC	CT	AC	CG
**	**	2	1	CT	GG	AT	TC	CT	AC	CG
**	**	2	1	CC	CG	AA	TT	CC	CC	CC
**	**	2	1	CT	GG	AA	TT	CC	CC	CC
**	**	1	2	CT	CC	AA	TT	CC	CC	CC
**	**	1	1	TT	CC	AA	TT	CC	CC	CC
**	**	2	1	CT	CG	AT	TC	CT	AC	CG
**	**	2	1	TT	GG	AA	TT	CC	CC	CC
**	**	2	1	TT	CG	AT	TC	CT	AC	CG
**	**	2	1	CT	CC	AT	TC	CT	AC	CG
**	**	1	1	CT	CG	AT	TC	CT	AC	CG
**	**	1	1	TT	CG	AA	TT	CC	CC	CC
**	**	2	1	CT	GG	AT	TC	CT	AC	CG
**	**	2	1	CC	CG	TT	CC	TT	AA	GG
**	**	2	2	TT	CG	AA	TT	CC	CC	CC
**	**	2	2	CT	GG	AA	TT	CC	CC	CC
**	**	2	2	TT	CC	AA	TT	CC	CC	CC
**	**	2	2	CT	CG	AA	TT	CC	CC	GG
**	**	1	2	CT	CC	AT	TC	CT	AC	CG
**	**	1	2	TT	GG	AT	TC	CT	AC	CG
**	**	2	2	CT	CG	AA	TT	CC	CC	CC
**	**	1	2	CC	CG	TT	CC	TT	AA	GG
**	**	2	2	CC	CG	TT	CC	TT	AA	GG
**	**	2	2	CT	CG	AT	TC	CT	AA	CG
**	**	1	2	TT	GG	AA	TT	CC	CC	GG
**	**	2	2	TT	CG	AA	TT	CC	CC	CC
**	**	2	2	CT	CG	AA	TT	CC	CC	CC
**	**	1	2	TT	GG	AT	TT	CC	CC	CC
**	**	2	2	CT	GG	AT	TC	CT	AC	CG
**	**	2	2	CT	CC	AT	TC	CT	AC	CG
**	**	2	2	CT	GG	AA	TT	CC	CC	CC
**	**	1	2	TT	GG	AA	TT	CC	CC	CC
**	**	1	2	CT	CG	AT	TC	CT	AC	CG
**	**	1	2	TT	CG	AA	TC	CC	CC	CC
**	**	2	2	TT	CG	AA	TC	CC	CC	CC
**	**	2	2	TT	CC	AA	TT	CC	CC	CC
**	**	2	2	CT	CG	AT	TC	CT	AC	CG
**	**	2	2	TT	CG	AA	TC	CC	CC	CC
**	**	2	2	CT	GG	AT	TC	CT	AC	CG
**	**	1	2	TT	CG	AA	TT	CC	CC	CC
**	**	2	2	CT	CC	AT	TC	CT	AC	CG
**	**	1	2	CC	GG	AT	TC	CT	AC	CG
**	**	2	2	TT	CG	AA	TT	CC	CC	CC
**	**	1	2	CT	CC	TT	CC	TT	AA	GG
**	**	2	2	CT	CC	TT	TT	CC	CC	CC
**	**	2	2	TT	CC	AA	TT	CC	CC	CC
**	**	2	2	TT	CC	AA	TT	CC	CC	CC
**	**	2	2	TT	CG	AA	TT	CC	CC	CC
**	**	2	2	CT	CG	AT	TC	CT	AC	CG
**	**	2	2	TT	CG	AT	TC	CT	AC	CG
**	**	2	2	CT	CC	AT	TC	CT	AC	CG
**	**	1	1	TT	CC	AA	TT	CC	CC	CC
**	**	2	2	CT	CC	AA	TT	CC	CC	CC
**	**	2	2	TT	CG	AT	TC	CT	AC	CG
**	**	1	1	CT	GG	AT	TC	CT	AC	CG
**	**	1	2	TT	GG	AT	TC	CT	AC	CC
**	**	2	2	CT	CG	AT	CC	CT	AC	CG
**	**	2	2	CT	CC	AT	TC	CT	AC	CG
**	**	1	2	CT	GG	AA	TT	CC	CC	CC
**	**	1	2	CC	GG	AT	TC	CT	AC	CG
**	**	1	2	TT	GG	AT	TC	CT	AC	CG
**	**	2	2	TT	CG	AA	TT	CC	CC	CC
**	**	2	2	TT	CG	AT	TC	CT	AC	CG
**	**	1	2	CT	GG	AA	TT	CC	CC	CC
**	**	2	2	CT	CG	AT	TC	CT	AC	CG
**	**	2	2	CT	CC	AT	TC	CT	AC	CG
**	**	2	2	TT	CG	AA	TT	CC	CC	CC
**	**	1	2	TT	CC	AA	TT	CC	CC	CC
**	**	2	2	CT	CG	AT	TC	CT	AC	CG
**	**	2	2	TT	CG	AA	TC	CC	CC	CC
**	**	2	2	CT	CG	AA	TC	CT	AC	GG
**	**	2	2	TT	GG	AA	TT	CC	CC	CC
**	**	1	2	CT	CG	AT	TC	CT	AC	CG
**	**	1	2	CT	CG	AT	TC	CT	AC	CG
**	**	2	2	CT	CG	AT	TC	CT	AC	CG
**	**	1	2	CT	CC	AT	TC	CT	AC	CG
**	**	1	2	CT	CG	AT	TC	CT	AC	CG
**	**	1	4	CC	CG	AA	TT	CC	CC	CC
**	**	2	2	CT	CG	AT	TC	CT	AC	CG
**	**	1	2	TT	CG	AA	TT	CC	CC	CC
**	**	1	2	TT	CC	AA	TT	CC	CC	CC
**	**	2	2	TT	CG	AA	TT	CC	CC	CC
**	**	2	2	CT	CG	AT	TC	CT	AC	CG
**	**	2	2	TT	CC	AA	TT	CC	CC	CC
**	**	2	2	CT	GG	AA	TT	CC	AC	CC
**	**	2	2	TT	CC	AA	TC	CC	CC	CC
**	**	1	2	TT	GG	AA	TT	CC	CC	CC
**	**	2	2	CT	GG	AT	TC	CT	AC	CG
**	**	2	2	CT	CC	AT	TC	CT	AC	CG
**	**	2	2	CT	CG	AT	TC	CT	AC	CG
**	**	2	2	CC	GG	TT	CC	TT	AA	GG
**	**	1	2	CT	CC	AT	TC	CT	AC	CG
**	**	1	2	CT	CC	TT	CC	TT	AA	GG
**	**	1	2	TT	CC	AA	TT	CC	CC	CC
**	**	1	2	TT	CG	AA	TC	CC	CC	CC
**	**	2	2	CT	CC	AT	TC	CT	AC	CG
**	**	2	2	TT	CC	AA	TT	CC	CC	CC
**	**	2	2	TT	CG	AA	TT	CC	CC	CC
**	**	1	2	TT	CG	AA	TT	CC	CC	CC
**	**	1	2	TT	CG	AT	TC	CT	AC	CG
**	**	2	1	TT	CG	AA	TT	CC	CC	CC
**	**	1	1	CC	CG	AT	TC	CT	AC	CG
**	**	2	1	TT	CC	AA	TC	CC	CC	CC
**	**	2	4	CT	GG	AT	TC	CT	AC	CG
**	**	2	1	CT	GG	AT	TC	CT	AC	CG
**	**	1	1	CT	CG	AA	TT	CC	CC	CC
**	**	2	1	TT	CG	AA	CC	CC	CC	CC
**	**	2	1	TT	CC	AT	TC	CT	AC	CG
**	**	1	1	CT	CG	AT	TC	CT	AC	CG
**	**	2	1	TT	GG	AA	TT	CC	CC	CC
**	**	1	1	TT	CC	AA	TT	CC	CC	CC
**	**	2	1	TT	CG	AA	TT	CC	CC	CC
**	**	1	1	TT	CC	AA	TT	CC	CC	CC
**	**	2	1	CC	GG	AT	TC	CT	AC	CG
**	**	2	1	TT	GG	AA	TT	CC	CC	CC
**	**	1	1	CC	CC	TT	CC	TT	AA	GG
**	**	1	1	CC	CC	TT	CC	TT	AA	GG
**	**	1	1	TT	GG	AT	TC	CT	AC	CG
**	**	2	1	TT	GG	AA	TT	CC	CC	CC
**	**	1	1	TT	CC	AA	TC	CC	CC	CC
**	**	1	1	TT	CG	AA	TT	CC	CC	CC
**	**	2	1	CT	CG	AT	TC	CT	AC	CG
**	**	1	4	TT	CG	AT	TC	CT	AC	CG
**	**	1	1	TT	CG	AA	TT	CC	CC	CC
**	**	2	1	TT	CG	AA	TT	CC	CC	CC
**	**	2	1	CT	CC	AT	TC	CT	AC	CG
**	**	2	1	CT	CC	AT	TC	CT	AC	CG
**	**	1	1	TT	CG	AA	TT	CC	CC	CC
**	**	2	1	TT	CC	AA	TT	CC	CC	CC
**	**	2	1	CT	CC	AT	TC	CT	AC	CG
**	**	2	1	CT	CC	AA	TC	CT	AC	CG
**	**	1	1	TT	CG	AA	TT	CC	CC	CC
**	**	2	1	CT	CG	AA	TT	CC	CC	CC
**	**	2	1	TT	GG	AA	TT	CC	CC	CC
**	**	1	1	CT	CC	AT	TC	CT	AC	CG
**	**	2	1	CT	CG	AT	TC	CT	AC	CG
**	**	2	1	TT	CC	AT	TC	CT	AC	CG
**	**	2	1	TT	CC	AT	TC	CT	AC	CG
**	**	2	1	CT	CG	AT	TC	CT	AC	CG
**	**	2	1	CT	GG	AT	TC	CT	AC	CG
**	**	1	1	CT	CC	AA	TC	CT	AC	CG
**	**	2	1	TT	CG	AA	TT	CC	CC	CC
**	**	2	1	CT	CG	AT	TC	CT	AC	CG
**	**	1	1	TT	CC	AT	TC	CT	AC	CG
**	**	1	1	TT	CG	AT	TC	CT	AC	CG
**	**	1	1	CT	CG	AT	TC	CT	AC	CG
**	**	2	3	CT	CG	AA	TT	CC	CC	CC
**	**	2	3	TT	CG	AT	TC	CT	AC	CG
**	**	2	4	TT	CC	AA	TT	CC	CC	CC
**	**	1	3	TT	CG	AA	TC	CC	CC	CC
**	**	2	3	TT	CG	AA	TC	CC	CC	CC
**	**	2	3	CT	CC	AA	TT	CC	CC	CC
**	**	1	3	CT	CG	AT	TC	CT	AC	CG
**	**	2	3	CT	CG	AT	TC	CT	AC	CG
**	**	1	3	CT	CG	TT	CC	TT	AA	GG
**	**	2	3	CT	CG	TT	CC	TT	AA	GG
**	**	2	3	TT	CG	AA	TT	CC	CC	CC
**	**	1	4	TT	GG	AT	TC	CT	AC	CG
**	**	2	3	CT	CG	AT	TC	CT	AC	CG
**	**	2	3	TT	GG	AA	TT	CC	CC	CC
**	**	1	3	TT	CG	AT	TC	CT	AC	CG
**	**	2	3	CT	GG	AA	TC	CC	CC	CC
**	**	2	3	TT	CG	AA	TT	CC	CC	CC
**	**	2	3	CT	GG	TT	CC	TT	AA	CC
**	**	2	3	TT	CG	AA	TC	CC	CC	CC
**	**	2	3	TT	CG	AA	TT	CC	CC	CC
**	**	1	3	TT	CG	AT	TC	CT	AC	CG
**	**	2	3	TT	CC	AA	TT	CC	CC	CC
**	**	2	1	CT	CC	AT	TC	CT	AC	CG
**	**	2	3	CC	GG	TT	TT	TT	AC	GG
**	**	2	3	TT	CC	AA	TT	CC	CC	CC
**	**	2	3	TT	CC	AA	TT	CC	CC	CC
**	**	2	3	CT	CC	AT	CC	CT	AC	CG
**	**	2	3	TT	CC	AA	CC	CC	CC	CC
**	**	2	3	CT	GG	AA	TC	CT	AC	CG
**	**	1	3	TT	CG	AT	TC	CC	CC	CC
**	**	1	3	CT	CG	AT	TC	CT	AC	CG
**	**	2	4	TT	GG	AT	TC	CT	AC	CG
**	**	1	4	TT	GG	AA	TC	CC	CC	CC
**	**	1	4	TT	CG	AT	TC	CT	AC	CG
**	**	1	4	TT	CG	AA	TT	CC	CC	CC
**	**	2	4	CT	CC	AT	TC	CT	AC	CG

## Sheet: Age
age	age
59	78			#NAME?
61	80
54	76
53	85
57	68
56	68
62	73
57	67
75	76
57	76
75	68
64	70
53	75
63	82
62	73
78	65
59	72
67	65
77	65
58	72
58	67
83	77
68	75
62	65
58	70
71	70
59	69
59	69
56	69
66	70
72	71
59	74
78	78
59	65
59	69
59	73
62	70
77	76
60	68
72	67
66	67
74	66
77	71
60	74
84	71
74	74
62	71
62	72
62	66
63	74
62	66
65	78
62	74
63	67
63	71
58	75
58	67
69	79
64	79
59	82
67	73
64	70
66	70
66	80
64	74
64	67
64	84
58	78
64	74
64	77
65	77
50	70
74	66
70	67
65	66
70	71
65	65
72	65
65	77
62	69
65	67
66	75
67	71
63	68
69	73
66	66
67	71
67	67
67	68
67	68
67	74
63	70
60	71
69	66
67	73
61	64
66	64
63	73
61	70
71	77
54	72
67	66
61	64
65	71
71	66
63	65
68	73
54	71
70	71
68	66
68	65
68	74
68	66
68	72
72	71
62	65
78	72
65	71
66	66
84	76
74	66
72	72
69	75
59	70
68	74
79	83
71	71
72	67
73	66
73	64
59	69
63	65
75	74
75	70
68	72
62	74
68	72
68	66
68	65
68	65
76	68
68	70
74	66
69	83
69	66
69	83
69	67
73	64
66	70
69	77
62	73
63	65
64	65
69	75
64	66
69	65
64	62
77	71
66	77
69	75
61	64
64	68
69	64
67	64
68	76
69	67
62	71
67	65
69	65
67	84
70	64
68	79
70	62
69	70
64	73
64	66
74	62
71	70
64	83
65	64
58	68
70	68
65	72
66	71
70	64
66	62
62	78
66	64
77	68
70	70
77	73
63	82
66	69
70	66
74	69
70	73
66	68
70	70
73	77
62	70
70	67
70	84
74	68
53	77
71	65
70	68
59	72
70	70
70	75
70	77
67	66
70	75
77	67
73	65
60	64
67	64
67	74
67	66
65	69
74	70
70	71
59	68
68	67
71	75
71	69
71	70
75	70
71	69
65	85
74	70
73	71
68	71
68	69
80	74
68	79
69	69
71	69
73	70
68	67
63	64
71	77
70	73
71	69
71	71
69	69
70	64
70	72
71	76
71	71
71	72
71	80
71	80
71	66
75	80
75	78
71	67
71	78
72	78
65	75
72	78
65	72
67	66
73	65
72	78
54	77
71	76
72	77
70	78
67	62
74	70
72	78
56	79
72	72
72	63
72	68
72	67
68	65
73	68
74	64
67	78
72	78
73	76
76	76
73	64
73	78
72	78
58	73
74	80
63	76
63	76
73	78
72	78
56	78
73	78
73	78
64	72
74	79
77	76
73	77
72	64
73	76
78	77
73	64
71	76
85	67
68	72
74	80
76	68
74	64
74	63
74	78
74	64
73	72
70	62
75	75
73	78
62	72
71	74
74	63
74	64
81	58
74	67
57	76
86	58
69	58
73	78
68	78
74	76
74	63
74	58
74	63
74	64
75	62
75	75
80	78
81	76
75	78
75	79
75	78
68	76
75	75
75	67
75	67
75	69
75	66
77	68
78	73
74	67
75	70
74	65
75	67
75	69
74	70
77	65
74	72
75	65
82	67
75	66
76	65
76	65
75	67
75	70
74	70
77	69
61	70
67	73
74	72
73	68
62	65
74	66
69	67
67	71
67	72
74	71
71	75
75	66
71	73
62	72
58	67
67	67
68	72
57	67
66	68
80	67
73	67
71	76
76	66
69	66
70	73
65	72
73	67
72	66
78	66
67	69
63	70
63	73
75	68
73	77
72	68
71	65
73	71
75	65
66	66
69	66
73	65
59	67
67	65
67	67
73	66
74	67
73	65
74	65
74	66
79	73
68	66
73	72
75	68
74	69
72	67
75	68
74	72
72	66
71	66
68	65
75	66
75	74
63	69
74	69
80	68
74	65
68	65
75	67
59	69
69	68
72	78
75	68
59	69
64	69
68	77
64	71
71	76
69	65
71	65
68	74
72	67
72	69
75	67
67	65
65	69
70	69
73	74
65	69
75	67
69	70
70	66
73	66
71	66
70	71
78	68
63	68
70	67
75	77
63	65
78	70
66	66
75	68
65	66
69	70
71	65
76	75
71	70
74	65
65	70
59	68
74	71
72	76
73	73
67	65
74	68
63	67
75	77
71	65
71	66
66	73
67	65
68	70
68	75
74	66
69	71
72	66
65	70
69	69
79	77
65	76
67	78
74	67
75	69
72	66
73	76
70	78
69	71
69	70
70	65
55	70
72	66
64	70
70	77
59	65
77	68
76	66
68	70
73	65
74	75
80	72
78	65
73	65
73	65
64	74
68	66
68	65
65	76
73	72
61	68
76	70
72	69
61	67
73	69
69	65
75	73
75	76
68	68
68	69
76	67
73	65
72	71
58	73
63	70
63	68
77	67
72	68
68	66
69	71
74	65
66	68
76	65
76	69
67	69
72	69
63	76
73	67
76	65
75	65
77	65
80	69
70	66
56	68
76	72
68	69
75	78
76	66
72	65
80	66
71	68
69	70
69	67
72	72
73	70
74	67
62	74
68	65
76	74
73	66
67	68
74	76
70	66
72	67
64	66
80	68
77	66
72	70
72	66
73	70
65	77
73	68
77	69
75	67
69	65
75	74
71	72
80	66
67	66
68	66
72	66
68	66
62	68
65	70
63	67
74	77
74	75
67	77
68	73
77	73
63	69
77	69
67	74
62	66
75	70
74	66
51	66
66	65
74	74
73	71
74	69
79	74
78	69
59	73
71	73
73	69
66	71
60	65
72	65
67	76
74	68
72	66
75	67
68	80
71	71
74	65
72	65
64	66
74	71
67	70
74	66
70	71
75	67
74	68
73	69
64	73
69	65
65	66
62	66
67	70
74	68
70	67
74	66
64	71
74	69
71	66
72	68
75	77
68	65
76	68
72	65
79	67
80	65
72	67
66	71
67	76
61	70
74	66
70	68
64	65
63	72
74	67
74	77
74	71
71	70
75	70
70	77
69	67
73	77
75	70
67	67
73	69
68	71
69	65
73	65
52	67
68	69
53	77
66	70
60	67
68	66
70	73
70	65
61
69
65
55
57
57
79
61
66
64
68
70
67
67
60
68
70
69
61
63
61
62
63
54
65
65
63
74
77
71
67
