# Supplementary material for: IGF-1 rs6218 polymorphisms modulate the susceptibility to age-related cataract
Source: PeerJ. 2024 Apr 9;12:e17220. doi: 10.7717/peerj.17220 (PMC11011587; doi:10.7717/peerj.17220)
Supplement: Supplemental Information 2 — 20 ARNC patients and 20 control patients. Raw data from qRT PCR of mRNA levels of IGF1 in lens anterior capsule. This also includes the genotypes of -rs2968 for these participants. [file peerj-12-17220-s002.xlsx]

## Sheet: total
Sample Name	Target Name	Cт Mean	ΔCт	2-ΔCt		/CC
NC1	GD	27.3983
NC1	IGF1	31.9599	4.56153	0.0423488	0.0121558	3.48382	1
NC2	GD	17.3899
NC2	IGF1	22.3456	4.9557	0.0322244		2.65094
NC3	GD	32.8733
NC3	IGF1	37.2361	4.36281	0.048603		3.99832
NC4	GD	21.2346
NC4	IGF1	25.7384	4.50381	0.0440775		3.62604
NC5	GD	32.6416
NC5	IGF1	37.255	4.61335	0.0408548		3.36092
NC6	GD	28.1768
NC6	IGF1	32.5235	4.34671	0.0491484		4.04319
NC7	GD	25.044
NC7	IGF1	29.9645	4.92049	0.0330205		2.71643
NC8	GD	32.0834
NC8	IGF1	36.222	4.13858	0.0567758		4.67066
NC9	GD	19.6365
NC9	IGF1	23.8905	4.25398	0.0524111		4.3116
NC10	GD	23.4098
NC10	IGF1	28.266	4.85617	0.0345261		2.84028
NC11	GD	15.4533
NC11	IGF1	19.3435	3.89023	0.0674408		5.54801
NC12	GD	27.6371
NC12	IGF1	33.1857	5.54852	0.0213663		1.75769
NC13	GD	23.324
NC13	IGF1	28.7044	5.38049	0.0240056		1.97482
NC14	GD	17.3595
NC14	IGF1	22.4267	5.06727	0.0298263		2.45366
NC15	GD	22.9456
NC15	IGF1	27.5257	4.58005	0.0418087		3.43939
NC16	GD	22.1709
NC16	IGF1	27.0096	4.83868	0.0349471		2.87492
NC17	GD	23.2427
NC17	IGF1	28.5195	5.27681	0.0257943		2.12196
NC18	GD	26.649
NC18	IGF1	30.9527	4.30371	0.0506356		4.16553
NC19	GD	31.2
NC19	IGF1	36.5991	5.39911	0.0236978		1.9495
NC20	GD	23.9086
NC20	IGF1	28.7286	4.81996	0.0354035		2.91247
CO1	GD	22.926
CO1	IGF1	30.5098	7.58378	0.0052126		0.428814
CO2	GD	23.9118
CO2	IGF1	31.1532	7.24138	0.00660886		0.543678
CO3	GD	22.1709
CO3	IGF1	28.751	6.58008	0.010452		0.859834
CO4	GD	13.6784
CO4	IGF1	18.9631	5.28463	0.0256548		2.11049
CO5	GD	23.9086
CO5	IGF1	29.4008	5.4922	0.0222169		1.82767
CO6	GD	15.7045
CO6	IGF1	22.8508	7.14621	0.00705952		0.580751
CO7	GD	17.1853
CO7	IGF1	24.7147	7.52933	0.00541309		0.445308
CO8	GD	30.7548
CO8	IGF1	37.0487	6.29389	0.0127453		1.04849
CO9	GD	18.6227
CO9	IGF1	25.0162	6.39347	0.0118952		0.978561
CO10	GD	21.9754
CO10	IGF1	27.9768	6.00144	0.0156095		1.28411
CO11	GD	22.6288
CO11	IGF1	29.6055	6.97663	0.00794011		0.653193
CO12	GD	26.4068
CO12	IGF1	32.4039	5.99711	0.0156563		1.28797
CO13	GD	28.2758
CO13	IGF1	34.4859	6.21009	0.0135075		1.1112
CO14	GD	25.8884
CO14	IGF1	33.181	7.29259	0.00637839		0.524717
CO15	GD	23.1227
CO15	IGF1	30.3095	7.18681	0.00686366		0.564639
CO16	GD	22.926
CO16	IGF1	29.3537	6.42769	0.0116164		0.955622
CO17	GD	24.4872
CO17	IGF1	30.3537	5.86649	0.01714		1.41002
CO18	GD	23.9118
CO18	IGF1	30.0137	6.10196	0.0145589		1.19768
CO19	GD	25.3377
CO19	IGF1	31.4522	6.11458	0.0144321		1.18725
CO20	GD	32.8733
CO20	IGF1	38.87	5.99665	0.0156613		1.28837

## Sheet: NC
Sample Name	Target Name	Cт Mean	ΔCт	2-ΔCt	genotype		/CC			/CC（co）
NC2	GD	17.3899
NC2	IGF1	22.3456	4.9557	0.0322244	AA	0.0307125	1.04923	1	0.00891141	3.61609
NC5	GD	32.6416
NC5	IGF1	37.255	4.61335	0.0408548	AA		1.33024			4.58455
NC7	GD	25.044
NC7	IGF1	29.9645	4.92049	0.0330205	AA		1.07515			3.70542
NC10	GD	23.4098
NC10	IGF1	28.266	4.85617	0.0345261	AA		1.12417			3.87436
NC12	GD	27.6371
NC12	IGF1	33.1857	5.54852	0.0213663	AA		0.695687			2.39763
NC13	GD	23.324
NC13	IGF1	28.7044	5.38049	0.0240056	AA		0.781623			2.6938
NC14	GD	17.3595
NC14	IGF1	22.4267	5.06727	0.0298263	AA		0.971146			3.34698
NC15	GD	22.9456
NC15	IGF1	27.5257	4.58005	0.0418087	AA		1.36129			4.69159
NC17	GD	23.2427
NC17	IGF1	28.5195	5.27681	0.0257943	AA		0.839863			2.89452
NC19	GD	31.2
NC19	IGF1	36.5991	5.39911	0.0236978	AA		0.771601			2.65926
NC1	GD	27.3983
NC1	IGF1	31.9599	4.56153	0.0423488	AG		1.37888			4.7522
NC4	GD	21.2346
NC4	IGF1	25.7384	4.50381	0.0440775	AG		1.43517			4.94619
NC6	GD	28.1768
NC6	IGF1	32.5235	4.34671	0.0491484	AG		1.60027			5.51522
NC18	GD	26.649
NC18	IGF1	30.9527	4.30371	0.0506356	AG		1.6487			5.6821
NC20	GD	23.9086
NC20	IGF1	28.7286	4.81996	0.0354035	AG		1.15274			3.97283
NC3	GD	32.8733
NC3	IGF1	37.2361	4.36281	0.048603	GG		1.58252			5.45401
NC8	GD	32.0834
NC8	IGF1	36.222	4.13858	0.0567758	GG		1.84862			6.37113
NC9	GD	19.6365
NC9	IGF1	23.8905	4.25398	0.0524111	GG		1.70651			5.88135
NC11	GD	15.4533
NC11	IGF1	19.3435	3.89023	0.0674408	GG		2.19588			7.56791
NC16	GD	22.1709
NC16	IGF1	27.0096	4.83868	0.0349471	GG		1.13788			3.92161

## Sheet: CO
Sample Name	Target Name	Cт Mean	ΔCт	2-ΔCt	genotype		/CC
CO1	GD	22.926
CO1	IGF1	30.5098	7.58378	0.0052126	AA	0.00891141	0.584935	1
CO2	GD	23.9118
CO2	IGF1	31.1532	7.24138	0.00660886	AA		0.741618
CO6	GD	15.7045
CO6	IGF1	22.8508	7.14621	0.00705952	AA		0.792189
CO7	GD	17.1853
CO7	IGF1	24.7147	7.52933	0.00541309	AA		0.607434
CO9	GD	18.6227
CO9	IGF1	25.0162	6.39347	0.0118952	AA		1.33483
CO13	GD	28.2758
CO13	IGF1	34.4859	6.21009	0.0135075	AA		1.51576
CO14	GD	25.8884
CO14	IGF1	33.181	7.29259	0.00637839	AA		0.715755
CO15	GD	23.1227
CO15	IGF1	30.3095	7.18681	0.00686366	AA		0.77021
CO16	GD	22.926
CO16	IGF1	29.3537	6.42769	0.0116164	AA		1.30354
CO18	GD	23.9118
CO18	IGF1	30.0137	6.10196	0.0145589	AA		1.63373
CO3	GD	22.1709
CO3	IGF1	28.751	6.58008	0.010452	AG		1.17288
CO8	GD	30.7548
CO8	IGF1	37.0487	6.29389	0.0127453	AG		1.43022
CO11	GD	22.6288
CO11	IGF1	29.6055	6.97663	0.00794011	AG		0.891004
CO12	GD	26.4068
CO12	IGF1	32.4039	5.99711	0.0156563	AG		1.75689
CO4	GD	13.6784
CO4	IGF1	18.9631	5.28463	0.0256548	GG		2.87887
CO5	GD	23.9086
CO5	IGF1	29.4008	5.4922	0.0222169	GG		2.49308
CO10	GD	21.9754
CO10	IGF1	27.9768	6.00144	0.0156095	GG		1.75162
CO17	GD	24.4872
CO17	IGF1	30.3537	5.86649	0.01714	GG		1.92337
CO19	GD	25.3377
CO19	IGF1	31.4522	6.11458	0.0144321	GG		1.61951
CO20	GD	32.8733
CO20	IGF1	38.87	5.99665	0.0156613	GG		1.75744
